# Supplementary material for: Dynamic Modelling of Pathways to Cellular Senescence Reveals Strategies for Targeted Interventions
Source: PLoS Comput Biol. 2014 Aug 28;10(8):e1003728. doi: 10.1371/journal.pcbi.1003728 (PMC4159174; doi:10.1371/journal.pcbi.1003728)
Supplement: Model S1 — SBML code for the model. (XML) [file pcbi.1003728.s026.xml]

<?xml version="1.0" encoding="UTF-8"?>
<!-- Model parameters were estimated and identified using PottersWheel version 3.0.12. SBML model exported from PottersWheel. 
Model perturbation and annotation were performed using COPASI version 4.8 (Build 35) with libSBML version 4.2.0. -->
<sbml xmlns="http://www.sbml.org/sbml/level2/version4" level="2" version="4">
  <model metaid="COPASI1" id="Model_1" name="mtor_mito_ros_model_v3_4_pw3">
    <notes>
      <body xmlns="http://www.w3.org/1999/xhtml">
        <body xmlns="http://www.w3.org/1999/xhtml">
          <body xmlns="http://www.w3.org/1999/xhtml">
	    
	    
            <pre>	    
Title: 
Dynamic modelling of pathways to cellular senescence reveals strategies for targeted interventions


Author List:
Piero Dalle Pezze*, Glyn Nelson*, Elsje G. Otten, Viktor I. Korolchuk, Thomas B. L. Kirkwood, Thomas von Zglinicki#, Daryl P. Shanley#


Institute for Ageing and Health, Newcastle University, Campus for Ageing and Vitality, Newcastle upon Tyne NE4 5PL, United Kingdom
Centre for Integrated Systems Biology of Ageing and Nutrition, Newcastle University, Newcastle upon Tyne, United Kingdom

* these authors contributed equally to this work
# to whom correspondence should be addressed:

Daryl P. Shanley, Institute for Ageing and Health, Newcastle University, 
Campus for Ageing and Vitality, Newcastle upon Tyne, NE4 5PL, UK, 
Tel +44 191 248 1105, Fax +44 191 248 1101, daryl.shanley@ncl.ac.uk, http://www.ncl.ac.uk/iah/staff/profile/daryl.shanley

Thomas von Zglinicki, Institute for Ageing and Health, Newcastle University, 
Campus for Ageing and Vitality, Newcastle upon Tyne, NE4 5PL, UK, 
Tel +44 191 248 1105, Fax +44 191 248 1104, t.vonzglinicki@ncl.ac.uk, http://www.ncl.ac.uk/iah/staff/profile/t.vonzglinicki


Abstract:
Cellular senescence, a state of irreversible cell cycle arrest, is thought to help 
protect an organism from cancer, yet also contributes to ageing. The changes which 
occur in senescence are controlled by networks of multiple signalling and feedback 
pathways at the cellular level, and the interplay between these are difficult to 
predict and understand. To unravel the intrinsic challenges of understanding such 
a highly networked system, we have taken a systems biology approach to cellular 
senescence. We report a detailed analysis of senescence signalling via DNA damage, 
insulin-TOR, FoxO3a transcription factors, oxidative stress response, mitochondrial 
regulation and mitophagy. We show in silico and in vitro that inhibition of reactive 
oxygen species can prevent loss of mitochondrial membrane potential, whilst inhibition 
of mTOR shows a partial rescue of mitochondrial mass changes during establishment of 
senescence. Dual inhibition of ROS and mTOR in vitro confirmed computational model 
predictions that it was possible to further reduce senescence-induced mitochondrial 
dysfunction and DNA double-strand breaks. However, these interventions were unable 
to abrogate the senescence-induced mitochondrial dysfunction completely, and we 
identified decreased mitochondrial fission as the potential driving force for increased 
mitochondrial mass via prevention of mitophagy. Dynamic sensitivity analysis of the 
model showed the network stabilised at a new late state of cellular senescence. This 
was characterised by poor network sensitivity, high signalling noise, low cellular 
energy, high inflammation and permanent cell cycle arrest suggesting an unsatisfactory 
outcome for treatments aiming to delay or reverse cellular senescence at late time points.


		
 
Model parameters were estimated and identified using PottersWheel version 3.0.12. 
SBML model exported from PottersWheel. 
Model perturbation and annotation were performed using COPASI version 4.8 (Build 35) 
with libSBML version 4.2.0.


% PottersWheel model definition file

function m = dallepezze_nelson_cellular_senescence_model()

m = pwGetEmptyModel();

m.name        	= &apos;dallepezze_nelson_cellular_senescence_model&apos;;
m.description 	= &apos;Dynamic modelling of pathways to cellular senescence reveals strategies for targeted interventions&apos;;
m.authors     	= {&apos;Piero Dalle Pezze&apos;,&apos;Glyn Nelson&apos;};
m.dates       	= {&apos;2013&apos;};
m.modelFormat 	= 3;

%% Default sampling time points
m.t = 0:0.02:21;  % simulation up to 21 days


%% X - Dynamic variables
% m = pwAddX(m, *ID, *startValue, fitSetting, minValue, maxValue, unit, compartment, name, description, typeOfStartValue, designerProps, classname)
% MODULE: IIS/TOR-FOXO-mitophagy signalling
m = pwAddX(m, &apos;Akt&apos;				,	10.00, &apos;fix&apos;, 0, 100, [], &apos;Cell&apos;);
m = pwAddX(m, &apos;Akt_pS473&apos;			,	10.00, &apos;fix&apos;, 0, 100, [], &apos;Cell&apos;);
m = pwAddX(m, &apos;AMPK&apos;				,	10.00, &apos;fix&apos;, 0, 100, [], &apos;Cell&apos;);
m = pwAddX(m, &apos;AMPK_pT172&apos;			,	10.00, &apos;fix&apos;, 0, 100, [], &apos;Cell&apos;); 
m = pwAddX(m, &apos;mTORC1&apos;			,	10.00, &apos;fix&apos;, 0, 100, [], &apos;Cell&apos;);
m = pwAddX(m, &apos;mTORC1_pS2448&apos;			,	10.00, &apos;fix&apos;, 0, 100, [], &apos;Cell&apos;);
m = pwAddX(m, &apos;Mitophagy&apos;			,	10.00, &apos;fix&apos;, 0, 100, [], &apos;Cell&apos;); 
m = pwAddX(m, &apos;FoxO3a&apos;			,	10.00, &apos;fix&apos;, 0, 100, [], &apos;Cell&apos;);
m = pwAddX(m, &apos;FoxO3a_pS253&apos;			,	10.00, &apos;fix&apos;, 0, 100, [], &apos;Cell&apos;);
% MODULE: DNA damage / oxidative stress responses
m = pwAddX(m, &apos;CDKN1A&apos;			,	10.00, &apos;fix&apos;, 0, 100, [], &apos;Cell&apos;); 
m = pwAddX(m, &apos;CDKN1B&apos;			,	10.00, &apos;fix&apos;, 0, 100, [], &apos;Cell&apos;); 
m = pwAddX(m, &apos;JNK&apos;				,	25.00, &apos;fix&apos;, 0, 100, [], &apos;Cell&apos;);
m = pwAddX(m, &apos;JNK_pT183&apos;			,	10.00, &apos;fix&apos;, 0, 100, [], &apos;Cell&apos;);
m = pwAddX(m, &apos;ROS&apos;				,	10.00, &apos;fix&apos;, 0, 100, [], &apos;Cell&apos;);
m = pwAddX(m, &apos;DNA_damage&apos;			,	 1.00, &apos;fix&apos;, 0, 100, [], &apos;Cell&apos;);
m = pwAddX(m, &apos;SA_beta_gal&apos;			,	 0.81, &apos;fix&apos;, 0, 100, [], &apos;Cell&apos;);
m = pwAddX(m, &apos;IKKbeta&apos;			,	10.00, &apos;fix&apos;, 0, 100, [], &apos;Cell&apos;);
% MODULE: mitochondria
m = pwAddX(m, &apos;Mito_mass_new&apos;			,	 1.00, &apos;fix&apos;, 0, 100, [], &apos;Cell&apos;);
m = pwAddX(m, &apos;Mito_mass_old&apos;			,	 0.00, &apos;fix&apos;, 0, 100, [], &apos;Cell&apos;);
m = pwAddX(m, &apos;Mito_mass_turnover&apos;		,	25.00, &apos;fix&apos;, 0, 100, [], &apos;Cell&apos;);  
m = pwAddX(m, &apos;Mito_membr_pot_new&apos;		,	12.12, &apos;fix&apos;, 0, 100, [], &apos;Cell&apos;);
m = pwAddX(m, &apos;Mito_membr_pot_old&apos;		,	 0.00, &apos;fix&apos;, 0, 100, [], &apos;Cell&apos;);
% Nil protein
m = pwAddX(m, &apos;Nil&apos;				,	 0.00, &apos;fix&apos;, 0, 100, [], &apos;Cell&apos;);


%% K - Dynamic parameters
% MODULE: IIS/TOR-FOXO-mitophagy signalling
m = pwAddK(m, &apos;Akt_S473_phos_by_insulin&apos;               	, 0.588783148144923		, &apos;global&apos;, 1e-06, 1e+04);  %     &lt;--- fixed
m = pwAddK(m, &apos;Akt_pS473_dephos_by_mTORC1_pS2448&apos;      	, 0.114598191621279		, &apos;global&apos;, 1e-06, 1e+04);  %     &lt;--- fixed
m = pwAddK(m, &apos;AMPK_T172_phos&apos;                         	, 0.355183987378767		, &apos;global&apos;, 1e-06, 1e+04);  %     &lt;--- fixed
m = pwAddK(m, &apos;AMPK_pT172_dephos_by_Mito_membr_pot_new&apos;	, 0.117744691539618		, &apos;global&apos;, 1e-06, 1e+04);  %     &lt;--- fixed
m = pwAddK(m, &apos;AMPK_pT172_dephos_by_Mito_membr_pot_old&apos;	, 1.00000000000003e-06		, &apos;global&apos;, 1e-06, 1e+04);  %     &lt;--- fixed
m = pwAddK(m, &apos;mTORC1_S2448_phos_by_AA&apos;                	, 1.00008999860285e-06		, &apos;global&apos;, 1e-06, 1e+04);  %     &lt;--- fixed
m = pwAddK(m, &apos;mTORC1_S2448_phos_by_AA_n_Akt_pS473&apos;    	, 162.471039450073		, &apos;global&apos;, 1e-06, 1e+04);  %     &lt;--- fixed
m = pwAddK(m, &apos;mTORC1_pS2448_dephos_by_AMPK_pT172&apos;     	, 191.297262771509		, &apos;global&apos;, 1e-06, 1e+04);  %     &lt;--- locked
m = pwAddK(m, &apos;mitophagy_activ_by_FoxO3a_n_AMPK_pT172&apos; 	, 1319.84219165251		, &apos;global&apos;, 1e-06, 1e+04);  %     &lt;--- locked
m = pwAddK(m, &apos;mitophagy_inactiv_by_mTORC1_pS2448&apos;     	, 645.999307230137		, &apos;global&apos;, 1e-06, 1e+04);  %     &lt;--- fixed
m = pwAddK(m, &apos;FoxO3a_phos_by_Akt_pS473&apos;               	, 6.83511123229576		, &apos;global&apos;, 1e-06, 1e+04);  %     &lt;--- fixed
m = pwAddK(m, &apos;FoxO3a_phos_by_JNK_pT183&apos;               	, 0.112877630496044		, &apos;global&apos;, 1e-06, 1e+04);  %     &lt;--- locked
m = pwAddK(m, &apos;FoxO3a_pS253_degrad&apos;                    	, 39.4068609318082		, &apos;global&apos;, 1e-06, 1e+04);  %     &lt;--- fixed
m = pwAddK(m, &apos;FoxO3a_synthesis&apos;                       	, 407.307409980937		, &apos;global&apos;, 1e-06, 1e+04);  %     &lt;--- fixed
% MODULE: DNA damage / oxidative stress responses
m = pwAddK(m, &apos;CDKN1A_transcr_by_FoxO3a_n_DNA_damage&apos;  	, 0.0852182335681166 		, &apos;global&apos;, 1e-06, 1e+04);  %     &lt;--- fixed
m = pwAddK(m, &apos;CDKN1A_inactiv_by_Akt_pS473&apos;            	, 0.0667971061916905 		, &apos;global&apos;, 1e-06, 1e+04);  %     &lt;--- fixed
m = pwAddK(m, &apos;CDKN1B_transcr_by_FoxO3a_n_DNA_damage&apos;  	, 0.0920526565951487		, &apos;global&apos;, 1e-06, 1e+04);  %     &lt;--- fixed
m = pwAddK(m, &apos;CDKN1B_inactiv_by_Akt_pS473&apos;            	, 0.0596841598127919		, &apos;global&apos;, 1e-06, 1e+04);  %     &lt;--- fixed
m = pwAddK(m, &apos;DNA_damaged_by_irradiation&apos;             	, 9237.72311545872  		, &apos;global&apos;, 1e-06, 1e+06);  %     &lt;--- fixed
m = pwAddK(m, &apos;DNA_repair&apos;                             	, 0.325724769122274 		, &apos;global&apos;, 1e-06, 1e+04);  %     &lt;--- fixed
m = pwAddK(m, &apos;DNA_damaged_by_ROS&apos;                     	, 0.118873655169353 		, &apos;global&apos;, 1e-06, 1e+04);  %     &lt;--- fixed
m = pwAddK(m, &apos;ROS_prod_by_Mito_membr_pot_new&apos;         	, 4.55464788075885		, &apos;global&apos;, 1e-06, 1e+04);  %     &lt;--- fixed
m = pwAddK(m, &apos;ROS_prod_by_Mito_membr_pot_old&apos;         	, 772.829490967078		, &apos;global&apos;, 1e-06, 1e+04);  %     &lt;--- fixed
m = pwAddK(m, &apos;ROS_turnover&apos;                           	, 3.23082321168464		, &apos;global&apos;, 1e-06, 1e+04);  %     &lt;--- fixed
m = pwAddK(m, &apos;JNK_activ_by_ROS&apos;                       	, 0.00502329152478409		, &apos;global&apos;, 1e-06, 1e+04);  %     &lt;--- fixed
m = pwAddK(m, &apos;JNK_pT183_inactiv&apos;                      	, 0.0718429173444438		, &apos;global&apos;, 1e-06, 1e+04);  %     &lt;--- fixed
m = pwAddK(m, &apos;IKKbeta_activ_by_ROS&apos;          		, 1				, &apos;fix&apos;, 1e-06, 1e+04);     %     &lt;--- assumed
m = pwAddK(m, &apos;IKKbeta_inactiv&apos;          			, 1				, &apos;fix&apos;, 1e-06, 1e+04);     %     &lt;--- assumed
m = pwAddK(m, &apos;mTORC1_S2448_phos_by_AA_n_IKKbeta&apos;      	, 1.00008996727694e-05		, &apos;global&apos;, 1e-06, 1e+04);  %     &lt;--- fixed
m = pwAddK(m, &apos;sen_ass_beta_gal_inc_by_ROS&apos;            	, 0.0701139988718817		, &apos;global&apos;, 1e-06, 1e+04);  %     &lt;--- fixed
m = pwAddK(m, &apos;sen_ass_beta_gal_inc_by_Mitophagy&apos;      	, 1.00000000000011e-06		, &apos;global&apos;, 1e-06, 1e+04);  %     &lt;--- fixed
m = pwAddK(m, &apos;sen_ass_beta_gal_dec&apos;                   	, 0.154821166783837		, &apos;global&apos;, 1e-06, 1e+04);  %     &lt;--- fixed
% MODULE: mitochondria
m = pwAddK(m, &apos;mito_biogenesis_by_mTORC1_pS2448&apos;       	, 0.0133620123598202		, &apos;global&apos;, 1e-06, 1e+04);  %     &lt;--- fixed
m = pwAddK(m, &apos;mito_biogenesis_by_AMPK_pT172&apos;          	, 5.8915457309741e-05		, &apos;global&apos;, 1e-06, 1e+04);  %     &lt;--- fixed
m = pwAddK(m, &apos;mitophagy_new&apos;                          	, 0.22465992989378  		, &apos;global&apos;, 1e-06, 1e+04);  %     &lt;--- fixed
m = pwAddK(m, &apos;mitophagy_old&apos;                          	, 0.00122607614891116		, &apos;global&apos;, 1e-06, 1e+04);  %     &lt;--- fixed
m = pwAddK(m, &apos;mito_dysfunction&apos;                       	, 0.0270695257507146		, &apos;global&apos;, 1e-06, 1e+04);  %     &lt;--- fixed
m = pwAddK(m, &apos;mito_membr_pot_new_inc&apos;                 	, 9882.02736076158		, &apos;global&apos;, 1e-06, 1e+04);  %     &lt;--- fixed
m = pwAddK(m, &apos;mito_membr_pot_old_inc&apos;                 	, 0.00586017882122243		, &apos;global&apos;, 1e-06, 1e+04);  %     &lt;--- fixed
m = pwAddK(m, &apos;mito_membr_pot_new_dec&apos;                 	, 1094.58423149719		, &apos;global&apos;, 1e-06, 1e+04);  %     &lt;--- fixed
m = pwAddK(m, &apos;mito_membr_pot_old_dec&apos;                 	, 0.954903499913184		, &apos;global&apos;, 1e-06, 1e+04);  %     &lt;--- fixed


%% R - Reactions
% m = pwAddR(m, *ID, *reactants, *products, *modifiers, *type, *options, *rateSignature, *parameters, description, name, fast, compartments, parameterTrunks, designerPropsR, stoichiometry, reversible)
% MODULE: IIS/TOR-FOXO-mitophagy signalling
m = pwAddR(m, &apos;Akt_S473_phos_by_insulin&apos;, {&apos;Akt&apos;}, {&apos;Akt_pS473&apos;}, {&apos;Insulin&apos;}, &apos;A&apos;, [], [], {&apos;Akt_S473_phos_by_insulin&apos;}, &apos;Akt_S473_phos_by_insulin&apos;);
m = pwAddR(m, &apos;Akt_pS473_dephos_by_mTORC1_pS2448&apos;, {&apos;Akt_pS473&apos;}, {&apos;Akt&apos;}, {&apos;mTORC1_pS2448&apos;}, &apos;A&apos;, [], [], {&apos;Akt_pS473_dephos_by_mTORC1_pS2448&apos;}, &apos;Akt_pS473_dephos_by_mTORC1_pS2448&apos;);
m = pwAddR(m, &apos;AMPK_T172_phos&apos;, {&apos;AMPK&apos;}, {&apos;AMPK_pT172&apos;}, {}, &apos;A&apos;, [], [], {&apos;AMPK_T172_phos&apos;}, &apos;AMPK_T172_phos&apos;);
m = pwAddR(m, &apos;AMPK_pT172_dephos_by_Mito_membr_pot_new&apos;, {&apos;AMPK_pT172&apos;}, {&apos;AMPK&apos;}, {&apos;Mito_membr_pot_new&apos;}, &apos;A&apos;, [], [], {&apos;AMPK_pT172_dephos_by_Mito_membr_pot_new&apos;}, &apos;AMPK_pT172_dephos_by_Mito_membr_pot_new&apos;);
m = pwAddR(m, &apos;AMPK_pT172_dephos_by_Mito_membr_pot_old&apos;, {&apos;AMPK_pT172&apos;}, {&apos;AMPK&apos;}, {&apos;Mito_membr_pot_old&apos;}, &apos;A&apos;, [], [], {&apos;AMPK_pT172_dephos_by_Mito_membr_pot_old&apos;}, &apos;AMPK_pT172_dephos_by_Mito_membr_pot_old&apos;);
m = pwAddR(m, &apos;mTORC1_S2448_phos_by_AA&apos;, {&apos;mTORC1&apos;}, {&apos;mTORC1_pS2448&apos;}, {&apos;Amino_Acids&apos;}, &apos;A&apos;, [], [], {&apos;mTORC1_S2448_phos_by_AA&apos;}, &apos;mTORC1_S2448_phos_by_AA&apos;);
m = pwAddR(m, &apos;mTORC1_S2448_phos_by_AA_n_Akt_pS473&apos;, {&apos;mTORC1&apos;}, {&apos;mTORC1_pS2448&apos;}, {&apos;Amino_Acids&apos;,&apos;Akt_pS473&apos;}, &apos;C&apos;, [], [&apos;k1*r1*m1*m2&apos;], {&apos;mTORC1_S2448_phos_by_AA_n_Akt_pS473&apos;}, &apos;mTORC1_S2448_phos_by_AA_n_Akt_pS473&apos;);
m = pwAddR(m, &apos;mTORC1_pS2448_dephos_by_AMPK_pT172&apos;, {&apos;mTORC1_pS2448&apos;}, {&apos;mTORC1&apos;}, {&apos;AMPK_pT172&apos;}, &apos;A&apos;, [], [], {&apos;mTORC1_pS2448_dephos_by_AMPK_pT172&apos;}, &apos;mTORC1_pS2448_dephos_by_AMPK_pT172&apos;);
m = pwAddR(m, &apos;mitophagy_activ_by_FoxO3a_n_AMPK_pT172&apos;, {}, {&apos;Mitophagy&apos;}, {&apos;FoxO3a&apos;,&apos;AMPK_pT172&apos;}, &apos;A&apos;, [], [], {&apos;mitophagy_activ_by_FoxO3a_n_AMPK_pT172&apos;}, &apos;mitophagy_activ_by_FoxO3a_n_AMPK_pT172&apos;);
m = pwAddR(m, &apos;mitophagy_inactiv_by_mTORC1_pS2448&apos;, {&apos;Mitophagy&apos;}, {&apos;Nil&apos;}, {&apos;mTORC1_pS2448&apos;}, &apos;A&apos;, [], [], {&apos;mitophagy_inactiv_by_mTORC1_pS2448&apos;}, &apos;mitophagy_inactiv_by_mTORC1_pS2448&apos;);
m = pwAddR(m, &apos;FoxO3a_phos_by_Akt_pS473&apos;, {&apos;FoxO3a&apos;}, {&apos;FoxO3a_pS253&apos;}, {&apos;Akt_pS473&apos;}, &apos;A&apos;, [], [], {&apos;FoxO3a_phos_by_Akt_pS473&apos;}, &apos;FoxO3a_phos_by_Akt_pS473&apos;);
m = pwAddR(m, &apos;FoxO3a_phos_by_JNK_pT183&apos;, {&apos;FoxO3a_pS253&apos;}, {&apos;FoxO3a&apos;}, {&apos;JNK_pT183&apos;}, &apos;A&apos;, [], [], {&apos;FoxO3a_phos_by_JNK_pT183&apos;}, &apos;FoxO3a_phos_by_JNK_pT183&apos;);
m = pwAddR(m, &apos;FoxO3a_pS253_degrad&apos;, {&apos;FoxO3a_pS253&apos;}, {&apos;Nil&apos;}, {}, &apos;A&apos;, [], [], {&apos;FoxO3a_pS253_degrad&apos;}, &apos;FoxO3a_pS253_degrad&apos;);
m = pwAddR(m, &apos;FoxO3a_synthesis&apos;, {}, {&apos;FoxO3a&apos;}, {}, &apos;A&apos;, [], [], {&apos;FoxO3a_synthesis&apos;}, &apos;FoxO3a_synthesis&apos;);
% MODULE: DNA damage / oxidative stress responses
m = pwAddR(m, &apos;CDKN1A_transcr_by_FoxO3a_n_DNA_damage&apos;, {}, {&apos;CDKN1A&apos;}, {&apos;DNA_damage&apos;,&apos;FoxO3a&apos;}, &apos;A&apos;, [], [], {&apos;CDKN1A_transcr_by_FoxO3a_n_DNA_damage&apos;}, &apos;CDKN1A_transcr_by_FoxO3a_n_DNA_damage&apos;);
m = pwAddR(m, &apos;CDKN1A_inactiv_by_Akt_pS473&apos;, {&apos;CDKN1A&apos;}, {&apos;Nil&apos;}, {&apos;Akt_pS473&apos;}, &apos;A&apos;, [], [], {&apos;CDKN1A_inactiv_by_Akt_pS473&apos;}, &apos;CDKN1A_inactiv_by_Akt_pS473&apos;);
m = pwAddR(m, &apos;CDKN1B_transcr_by_FoxO3a_n_DNA_damage&apos;, {}, {&apos;CDKN1B&apos;}, {&apos;DNA_damage&apos;,&apos;FoxO3a&apos;}, &apos;A&apos;, [], [], {&apos;CDKN1B_transcr_by_FoxO3a_n_DNA_damage&apos;}, &apos;CDKN1B_transcr_by_FoxO3a_n_DNA_damage&apos;);
m = pwAddR(m, &apos;CDKN1B_inactiv_by_Akt_pS473&apos;, {&apos;CDKN1B&apos;}, {&apos;Nil&apos;}, {&apos;Akt_pS473&apos;}, &apos;A&apos;, [], [], {&apos;CDKN1B_inactiv_by_Akt_pS473&apos;}, &apos;CDKN1B_inactiv_by_Akt_pS473&apos;);
m = pwAddR(m, &apos;DNA_damaged_by_irradiation&apos;, {}, {&apos;DNA_damage&apos;}, {&apos;Irradiation&apos;}, &apos;A&apos;, [], [], {&apos;DNA_damaged_by_irradiation&apos;}, &apos;DNA_damaged_by_irradiation&apos;);
m = pwAddR(m, &apos;DNA_damaged_by_ROS&apos;, {}, {&apos;DNA_damage&apos;}, {&apos;ROS&apos;}, &apos;A&apos;, [], [], {&apos;DNA_damaged_by_ROS&apos;}, &apos;DNA_damaged_by_ROS&apos;);
m = pwAddR(m, &apos;DNA_repair&apos;, {&apos;DNA_damage&apos;}, {&apos;Nil&apos;}, {}, &apos;A&apos;, [], [], {&apos;DNA_repair&apos;}, &apos;DNA_repair&apos;);
m = pwAddR(m, &apos;ROS_prod_by_Mito_membr_pot_new&apos;, {}, {&apos;ROS&apos;}, {&apos;Mito_membr_pot_new&apos;}, &apos;A&apos;, [], [], {&apos;ROS_prod_by_Mito_membr_pot_new&apos;}, &apos;ROS_prod_by_Mito_membr_pot_new&apos;);
m = pwAddR(m, &apos;ROS_prod_by_Mito_membr_pot_old&apos;, {}, {&apos;ROS&apos;}, {&apos;Mito_membr_pot_old&apos;}, &apos;A&apos;, [], [], {&apos;ROS_prod_by_Mito_membr_pot_old&apos;}, &apos;ROS_prod_by_Mito_membr_pot_old&apos;);
m = pwAddR(m, &apos;ROS_turnover&apos;, {&apos;ROS&apos;}, {&apos;Nil&apos;}, {}, &apos;A&apos;, [], [], {&apos;ROS_turnover&apos;}, &apos;ROS_turnover&apos;);
m = pwAddR(m, &apos;JNK_activ_by_ROS&apos;, {&apos;JNK&apos;}, {&apos;JNK_pT183&apos;}, {&apos;ROS&apos;}, &apos;A&apos;, [], [], {&apos;JNK_activ_by_ROS&apos;}, &apos;JNK_activ_by_ROS&apos;);
m = pwAddR(m, &apos;JNK_pT183_inactiv&apos;, {&apos;JNK_pT183&apos;}, {&apos;JNK&apos;}, {}, &apos;A&apos;, [], [], {&apos;JNK_pT183_inactiv&apos;}, &apos;JNK_pT183_inactiv&apos;);
m = pwAddR(m, &apos;sen_ass_beta_gal_inc_by_ROS&apos;, {}, {&apos;SA_beta_gal&apos;}, {&apos;ROS&apos;}, &apos;A&apos;, [], [], {&apos;sen_ass_beta_gal_inc_by_ROS&apos;}, &apos;sen_ass_beta_gal_inc_by_ROS&apos;);
m = pwAddR(m, &apos;sen_ass_beta_gal_inc_by_Mitophagy&apos;, {}, {&apos;SA_beta_gal&apos;}, {&apos;Mitophagy&apos;}, &apos;A&apos;, [], [], {&apos;sen_ass_beta_gal_inc_by_Mitophagy&apos;}, &apos;sen_ass_beta_gal_inc_by_Mitophagy&apos;);
m = pwAddR(m, &apos;sen_ass_beta_gal_dec&apos;, {&apos;SA_beta_gal&apos;}, {}, {}, &apos;A&apos;, [], [], {&apos;sen_ass_beta_gal_dec&apos;}, &apos;sen_ass_beta_gal_dec&apos;);
% MODULE: mitochondria
m = pwAddR(m, &apos;mito_biogenesis_by_mTORC1_pS2448&apos;, {&apos;Mito_mass_turnover&apos;}, {&apos;Mito_mass_new&apos;}, {&apos;mTORC1_pS2448&apos;}, &apos;A&apos;, [], [], {&apos;mito_biogenesis_by_mTORC1_pS2448&apos;}, &apos;mito_biogenesis_by_mTORC1_pS2448&apos;);
m = pwAddR(m, &apos;mito_biogenesis_by_AMPK_pT172&apos;, {&apos;Mito_mass_turnover&apos;}, {&apos;Mito_mass_new&apos;}, {&apos;mTORC1_pS2448&apos;}, &apos;A&apos;, [], [], {&apos;mito_biogenesis_by_AMPK_pT172&apos;}, &apos;mito_biogenesis_by_AMPK_pT172&apos;);
m = pwAddR(m, &apos;mitophagy_new&apos;, {&apos;Mito_mass_new&apos;}, {&apos;Mito_mass_turnover&apos;}, {&apos;Mitophagy&apos;}, &apos;A&apos;, [], [], {&apos;mitophagy_new&apos;}, &apos;mitophagy_new&apos;);
m = pwAddR(m, &apos;mitophagy_old&apos;, {&apos;Mito_mass_old&apos;}, {&apos;Mito_mass_turnover&apos;}, {&apos;Mitophagy&apos;}, &apos;A&apos;, [], [], {&apos;mitophagy_old&apos;}, &apos;mitophagy_old&apos;);
%%% NOTE: See: Passos et al. Mol Syst Biol. 2010; 6: 347, doi:  10.1038/msb.2010.5
%%%       ROS--&gt;DNA_damage--&gt;p53--&gt;CDKN1A--&gt;GADD45--&gt;MAPK14(p38MAPK)--&gt;GRB2--&gt;TGFBR2--&gt;TGF-beta--&gt;mito_mass--&gt;ROS 
m = pwAddR(m, &apos;mito_dysfunction&apos;, {&apos;Mito_mass_new&apos;}, {&apos;Mito_mass_old&apos;}, {&apos;CDKN1A&apos;}, &apos;A&apos;, [], [], {&apos;mito_dysfunction&apos;}, &apos;mito_dysfunction&apos;);
%%%%%%% mitochondrial membrane potential
m = pwAddR(m, &apos;mito_membr_pot_new_inc&apos;, {}, {&apos;Mito_membr_pot_new&apos;}, {&apos;Mito_mass_new&apos;}, &apos;A&apos;, [], [], {&apos;mito_membr_pot_new_inc&apos;}, &apos;mito_membr_pot_new_inc&apos;);
m = pwAddR(m, &apos;mito_membr_pot_old_inc&apos;, {}, {&apos;Mito_membr_pot_old&apos;}, {&apos;Mito_mass_old&apos;}, &apos;A&apos;, [], [], {&apos;mito_membr_pot_old_inc&apos;}, &apos;mito_membr_pot_old_inc&apos;);
m = pwAddR(m, &apos;mito_membr_pot_new_dec&apos;, {&apos;Mito_membr_pot_new&apos;}, {&apos;Nil&apos;}, {}, &apos;A&apos;, [], [], {&apos;mito_membr_pot_new_dec&apos;}, &apos;mito_membr_pot_new_dec&apos;);
m = pwAddR(m, &apos;mito_membr_pot_old_dec&apos;, {&apos;Mito_membr_pot_old&apos;}, {&apos;Nil&apos;}, {}, &apos;A&apos;, [], [], {&apos;mito_membr_pot_old_dec&apos;}, &apos;mito_membr_pot_old_dec&apos;);
m = pwAddR(m, &apos;IKKbeta_activ_by_ROS&apos;, {}, {&apos;IKKbeta&apos;}, {&apos;ROS&apos;}, &apos;A&apos;, [], [], {&apos;IKKbeta_activ_by_ROS&apos;}, &apos;IKKbeta_activ_by_ROS&apos;);
m = pwAddR(m, &apos;IKKbeta_inactiv&apos;, {&apos;IKKbeta&apos;}, {&apos;Nil&apos;}, {}, &apos;A&apos;, [], [], {&apos;IKKbeta_inactiv&apos;}, &apos;IKKbeta_inactiv&apos;);
m = pwAddR(m, &apos;mTORC1_S2448_phos_by_AA_n_IKKbeta&apos;, {&apos;mTORC1&apos;}, {&apos;mTORC1_pS2448&apos;}, {&apos;Amino_Acids&apos;,&apos;IKKbeta&apos;}, &apos;C&apos;, [], [&apos;k1*r1*m1*m2&apos;], {&apos;mTORC1_S2448_phos_by_AA_n_IKKbeta&apos;}, &apos;mTORC1_S2448_phos_by_AA_n_IKKbeta&apos;);


%% C - Compartments
% m = pwAddC(m, *ID, *size, outside, spatialDim, name, unit, constant, designerProps, classname, description)
m = pwAddC(m, &apos;Cell&apos;, 1);


%% U - Driving inputs
% m = pwAddU(m, *ID, *uType, *uTimes, *uValues, compartment, name, description, u2Values, alternativeIDs, designerProps, classname, referenceXID, unit, uFormula)
m = pwAddU(m, &apos;Insulin&apos;    , &apos;steps&apos;, [-1 0]          , [1 1]   , &apos;Cell&apos;);
m = pwAddU(m, &apos;Amino_Acids&apos;, &apos;steps&apos;, [-1 0]          , [1 1]   , &apos;Cell&apos;);
m = pwAddU(m, &apos;Irradiation&apos;, &apos;steps&apos;, [-1 0 0.003472] , [0 1 0] , &apos;Cell&apos;);


%% Y - Observables
% m = pwAddY(m, *ID, *rhs, errorModelRhs, noiseType, unit, name, description, alternativeIDs, designerProps, classname)
m = pwAddY(m, &apos;DNA_damage_gammaH2AX_obs&apos;	, &apos;scale_DNA_damage_gammaH2AX_obs*DNA_damage&apos;                 , &apos;y * 0.10 + max(y) * 0.10&apos;, &apos;Gaussian&apos;);
m = pwAddY(m, &apos;Akt_pS473_obs&apos;     		, &apos;scale_Akt_pS473_obs*Akt_pS473&apos;                             , &apos;y * 0.10 + max(y) * 0.10&apos;, &apos;Gaussian&apos;);
m = pwAddY(m, &apos;mTOR_pS2448_obs&apos;   		, &apos;scale_mTOR_pS2448_obs*mTORC1_pS2448&apos;                       , &apos;y * 0.10 + max(y) * 0.10&apos;, &apos;Gaussian&apos;);
m = pwAddY(m, &apos;AMPK_pT172_obs&apos;    		, &apos;scale_AMPK_pT172_obs*AMPK_pT172&apos;                           , &apos;y * 0.10 + max(y) * 0.10&apos;, &apos;Gaussian&apos;);
m = pwAddY(m, &apos;CDKN1A_obs&apos;        		, &apos;scale_CDKN1A_obs*CDKN1A&apos;                                   , &apos;y * 0.10 + max(y) * 0.10&apos;, &apos;Gaussian&apos;);
m = pwAddY(m, &apos;CDKN1B_obs&apos;        		, &apos;scale_CDKN1B_obs*CDKN1B&apos;                                   , &apos;y * 0.10 + max(y) * 0.10&apos;, &apos;Gaussian&apos;);
m = pwAddY(m, &apos;FoxO3a_pS253_obs&apos;  		, &apos;scale_FoxO3a_pS253_obs*FoxO3a_pS253&apos;                       , &apos;y * 0.10 + max(y) * 0.10&apos;, &apos;Gaussian&apos;);
m = pwAddY(m, &apos;FoxO3a_total_obs&apos;  		, &apos;scale_FoxO3a_total_obs*(FoxO3a+FoxO3a_pS253)&apos;              , &apos;y * 0.10 + max(y) * 0.10&apos;, &apos;Gaussian&apos;);
m = pwAddY(m, &apos;Mito_Mass_obs&apos;     		, &apos;scale_Mito_Mass_obs*(Mito_mass_new+Mito_mass_old)&apos;	        , &apos;y * 0.10 + max(y) * 0.10&apos;, &apos;Gaussian&apos;);
m = pwAddY(m, &apos;Mito_Membr_Pot_obs&apos;     	, &apos;scale_Mito_Membr_Pot_obs*(Mito_membr_pot_new+Mito_membr_pot_old)&apos;, &apos;y * 0.10 + max(y) * 0.10&apos;, &apos;Gaussian&apos;);
m = pwAddY(m, &apos;Mitophagy_obs&apos;     		, &apos;scale_Mitophagy_obs*Mitophagy&apos;                             , &apos;y * 0.10 + max(y) * 0.10&apos;, &apos;Gaussian&apos;);
m = pwAddY(m, &apos;ROS_obs&apos;           		, &apos;scale_ROS_obs*ROS&apos;                             	        , &apos;y * 0.10 + max(y) * 0.10&apos;, &apos;Gaussian&apos;);
m = pwAddY(m, &apos;JNK_pT183_obs&apos;     		, &apos;scale_JNK_pT183_obs*JNK_pT183&apos;                             , &apos;y * 0.10 + max(y) * 0.10&apos;, &apos;Gaussian&apos;);
m = pwAddY(m, &apos;SA_beta_gal_obs&apos;       	, &apos;scale_SA_beta_gal_obs*SA_beta_gal&apos;		       	        , &apos;y * 0.10 + max(y) * 0.10&apos;, &apos;Gaussian&apos;);


%% S - Observation parameters
% m = pwAddS(m, *ID, *value, fitSetting, minValue, maxValue, unit, name, description, usedInTimeTransformation)
m = pwAddS(m, &apos;scale_Akt_pS473_obs&apos;            , 1, &apos;fix&apos;, 0.01, 50);
m = pwAddS(m, &apos;scale_AMPK_pT172_obs&apos;           , 1, &apos;fix&apos;, 0.01, 50);
m = pwAddS(m, &apos;scale_mTOR_pS2448_obs&apos;          , 1, &apos;fix&apos;, 0.01, 50);
m = pwAddS(m, &apos;scale_Mitophagy_obs&apos;            , 1, &apos;fix&apos;, 0.01, 50);
m = pwAddS(m, &apos;scale_FoxO3a_pS253_obs&apos;         , 1, &apos;fix&apos;, 0.01, 50);
m = pwAddS(m, &apos;scale_FoxO3a_total_obs&apos;         , 1, &apos;fix&apos;, 0.01, 50);
m = pwAddS(m, &apos;scale_CDKN1A_obs&apos;               , 1, &apos;fix&apos;, 0.01, 50);
m = pwAddS(m, &apos;scale_CDKN1B_obs&apos;               , 1, &apos;fix&apos;, 0.01, 50);
m = pwAddS(m, &apos;scale_JNK_pT183_obs&apos;            , 1, &apos;fix&apos;, 0.01, 50);
m = pwAddS(m, &apos;scale_ROS_obs&apos;                  , 1, &apos;fix&apos;, 0.01, 50);
m = pwAddS(m, &apos;scale_DNA_damage_gammaH2AX_obs&apos; , 1, &apos;fix&apos;, 0.01, 50);
m = pwAddS(m, &apos;scale_SA_beta_gal_obs&apos;          , 1, &apos;fix&apos;, 0.01, 50);
m = pwAddS(m, &apos;scale_Mito_Mass_obs&apos;            , 1, &apos;fix&apos;, 0.01, 50);
m = pwAddS(m, &apos;scale_Mito_Membr_Pot_obs&apos;       , 1, &apos;fix&apos;, 0.01, 50);


%% Z - Derived variables
% m = pwAddZ(m, *ID, *rhs, unit, name, description, designerProps, classname)


%% CS - Constraints
% m = pwAddCS(m, ID, lhs, operator, rhs, lambda)
%  % energy production
m = pwAddCS(m,&apos;CS01&apos;, &apos;DNA_damaged_by_ROS/DNA_damaged_by_irradiation&apos;, &apos;&lt;&apos;, &apos;1&apos;, 100);
m = pwAddCS(m,&apos;CS02&apos;, &apos;AMPK_pT172_dephos_by_Mito_membr_pot_new/AMPK_pT172_dephos_by_Mito_membr_pot_old&apos;, &apos;&gt;&apos;, &apos;1&apos;, 100);
m = pwAddCS(m,&apos;CS03&apos;, &apos;ROS_prod_by_Mito_membr_pot_new/ROS_prod_by_Mito_membr_pot_old&apos;, &apos;&lt;&apos;, &apos;0.01&apos;, 100);
m = pwAddCS(m,&apos;CS04&apos;, &apos;mTORC1_S2448_phos_by_AA/mTORC1_S2448_phos_by_AA_n_Akt_pS473&apos;, &apos;&lt;&apos;, &apos;0.1&apos;, 100);
m = pwAddCS(m,&apos;CS05&apos;, &apos;mTORC1_S2448_phos_by_AA/mTORC1_S2448_phos_by_AA_n_IKKbeta&apos;, &apos;&lt;&apos;, &apos;0.1&apos;, 100);
m = pwAddCS(m,&apos;CS06&apos;, &apos;mito_membr_pot_old_inc/mito_membr_pot_new_inc&apos;, &apos;&lt;&apos;, &apos;0.3&apos;, 100);
m = pwAddCS(m,&apos;CS07&apos;, &apos;mitophagy_old/mitophagy_new&apos;, &apos;&lt;&apos;, &apos;1&apos;, 100);
m = pwAddCS(m,&apos;CS08&apos;, &apos;Mito_mass_new&apos;, &apos;&lt;&apos;, &apos;1.5&apos;, 100);
m = pwAddCS(m,&apos;CS09&apos;, &apos;Mito_mass_new&apos;, &apos;&gt;&apos;, &apos;0.5&apos;, 100);


   </pre>
          </body>
        </body>
      </body>
    </notes>
    <annotation>
      <COPASI xmlns="http://www.copasi.org/static/sbml">
        <rdf:RDF xmlns:dcterms="http://purl.org/dc/terms/" xmlns:rdf="http://www.w3.org/1999/02/22-rdf-syntax-ns#" xmlns:vCard="http://www.w3.org/2001/vcard-rdf/3.0#">
          <rdf:Description rdf:about="#COPASI1">
            <dcterms:created>
              <rdf:Description>
                <dcterms:W3CDTF>2013-10-04T12:11:30Z</dcterms:W3CDTF>
              </rdf:Description>
            </dcterms:created>
            <dcterms:creator>
              <rdf:Description>
                <vCard:EMAIL>piero.dallepezze@ncl.ac.uk</vCard:EMAIL>
                <vCard:N>
                  <rdf:Description>
                    <vCard:Family>Dalle Pezze</vCard:Family>
                    <vCard:Given>Piero</vCard:Given>
                  </rdf:Description>
                </vCard:N>
                <vCard:ORG>
                  <rdf:Description>
                    <vCard:Orgname>Newcastle University</vCard:Orgname>
                  </rdf:Description>
                </vCard:ORG>
              </rdf:Description>
            </dcterms:creator>
            <dcterms:creator>
              <rdf:Description>
                <vCard:EMAIL>glyn.nelson@ncl.ac.uk</vCard:EMAIL>
                <vCard:N>
                  <rdf:Description>
                    <vCard:Family>Nelson</vCard:Family>
                    <vCard:Given>Glyn</vCard:Given>
                  </rdf:Description>
                </vCard:N>
                <vCard:ORG>
                  <rdf:Description>
                    <vCard:Orgname>Newcastle University</vCard:Orgname>
                  </rdf:Description>
                </vCard:ORG>
              </rdf:Description>
            </dcterms:creator>
          </rdf:Description>
        </rdf:RDF>
      </COPASI>
    </annotation>
    
    

    
      <listOfUnitDefinitions>
      <unitDefinition id="time" name="time">
        <listOfUnits>
          <unit multiplier="86400" kind="second"/>
        </listOfUnits>
      </unitDefinition>
      
      <unitDefinition id="substance" name="substance">
        <listOfUnits>
          <unit kind="dimensionless"/>
        </listOfUnits>
      </unitDefinition>
      <unitDefinition id="volume" name="volume">
        <listOfUnits>
          <unit kind="dimensionless"/>
        </listOfUnits>
      </unitDefinition>
    </listOfUnitDefinitions>
    

    
    
    <listOfFunctionDefinitions>
      <functionDefinition id="function_2" name="Constant flux (irreversible)">
        <math xmlns="http://www.w3.org/1998/Math/MathML">
          <lambda>
            <bvar>
              <ci> v </ci>
            </bvar>
            <ci> v </ci>
          </lambda>
        </math>
      </functionDefinition>
      <functionDefinition id="function_4_reaction_1_1" name="function_4_reaction_1_1">
        <math xmlns="http://www.w3.org/1998/Math/MathML">
          <lambda>
            <bvar>
              <ci> Akt </ci>
            </bvar>
            <bvar>
              <ci> Akt_S473_phos_by_insulin </ci>
            </bvar>
            <bvar>
              <ci> Insulin </ci>
            </bvar>
            <apply>
              <times/>
              <ci> Akt_S473_phos_by_insulin </ci>
              <ci> Akt </ci>
              <ci> Insulin </ci>
            </apply>
          </lambda>
        </math>
      </functionDefinition>
      <functionDefinition id="function_4_reaction_2_1" name="function_4_reaction_2_1">
        <math xmlns="http://www.w3.org/1998/Math/MathML">
          <lambda>
            <bvar>
              <ci> Akt_pS473 </ci>
            </bvar>
            <bvar>
              <ci> Akt_pS473_dephos_by_mTORC1_pS2448 </ci>
            </bvar>
            <bvar>
              <ci> mTORC1_pS2448 </ci>
            </bvar>
            <apply>
              <times/>
              <ci> Akt_pS473_dephos_by_mTORC1_pS2448 </ci>
              <ci> Akt_pS473 </ci>
              <ci> mTORC1_pS2448 </ci>
            </apply>
          </lambda>
        </math>
      </functionDefinition>
      <functionDefinition id="function_4_reaction_4_1" name="function_4_reaction_4_1">
        <math xmlns="http://www.w3.org/1998/Math/MathML">
          <lambda>
            <bvar>
              <ci> AMPK_pT172 </ci>
            </bvar>
            <bvar>
              <ci> AMPK_pT172_dephos_by_Mito_membr_pot_new </ci>
            </bvar>
            <bvar>
              <ci> Mito_membr_pot_new </ci>
            </bvar>
            <apply>
              <times/>
              <ci> AMPK_pT172_dephos_by_Mito_membr_pot_new </ci>
              <ci> AMPK_pT172 </ci>
              <ci> Mito_membr_pot_new </ci>
            </apply>
          </lambda>
        </math>
      </functionDefinition>
      <functionDefinition id="function_4_reaction_5_1" name="function_4_reaction_5_1">
        <math xmlns="http://www.w3.org/1998/Math/MathML">
          <lambda>
            <bvar>
              <ci> AMPK_pT172 </ci>
            </bvar>
            <bvar>
              <ci> AMPK_pT172_dephos_by_Mito_membr_pot_old </ci>
            </bvar>
            <bvar>
              <ci> Mito_membr_pot_old </ci>
            </bvar>
            <apply>
              <times/>
              <ci> AMPK_pT172_dephos_by_Mito_membr_pot_old </ci>
              <ci> AMPK_pT172 </ci>
              <ci> Mito_membr_pot_old </ci>
            </apply>
          </lambda>
        </math>
      </functionDefinition>
      <functionDefinition id="function_4_reaction_6_1" name="function_4_reaction_6_1">
        <math xmlns="http://www.w3.org/1998/Math/MathML">
          <lambda>
            <bvar>
              <ci> Amino_Acids </ci>
            </bvar>
            <bvar>
              <ci> mTORC1 </ci>
            </bvar>
            <bvar>
              <ci> mTORC1_S2448_phos_by_AA </ci>
            </bvar>
            <apply>
              <times/>
              <ci> mTORC1_S2448_phos_by_AA </ci>
              <ci> mTORC1 </ci>
              <ci> Amino_Acids </ci>
            </apply>
          </lambda>
        </math>
      </functionDefinition>
      <functionDefinition id="function_4_reaction_7_1" name="function_4_reaction_7_1">
        <math xmlns="http://www.w3.org/1998/Math/MathML">
          <lambda>
            <bvar>
              <ci> Akt_pS473 </ci>
            </bvar>
            <bvar>
              <ci> Amino_Acids </ci>
            </bvar>
            <bvar>
              <ci> mTORC1 </ci>
            </bvar>
            <bvar>
              <ci> mTORC1_S2448_phos_by_AA_n_Akt_pS473 </ci>
            </bvar>
            <apply>
              <times/>
              <ci> mTORC1_S2448_phos_by_AA_n_Akt_pS473 </ci>
              <ci> mTORC1 </ci>
              <ci> Amino_Acids </ci>
              <ci> Akt_pS473 </ci>
            </apply>
          </lambda>
        </math>
      </functionDefinition>
      <functionDefinition id="function_4_reaction_8_1" name="function_4_reaction_8_1">
        <math xmlns="http://www.w3.org/1998/Math/MathML">
          <lambda>
            <bvar>
              <ci> AMPK_pT172 </ci>
            </bvar>
            <bvar>
              <ci> mTORC1_pS2448 </ci>
            </bvar>
            <bvar>
              <ci> mTORC1_pS2448_dephos_by_AMPK_pT172 </ci>
            </bvar>
            <apply>
              <times/>
              <ci> mTORC1_pS2448_dephos_by_AMPK_pT172 </ci>
              <ci> mTORC1_pS2448 </ci>
              <ci> AMPK_pT172 </ci>
            </apply>
          </lambda>
        </math>
      </functionDefinition>
      <functionDefinition id="function_4_reaction_9_1" name="function_4_reaction_9_1">
        <math xmlns="http://www.w3.org/1998/Math/MathML">
          <lambda>
            <bvar>
              <ci> AMPK_pT172 </ci>
            </bvar>
            <bvar>
              <ci> FoxO3a </ci>
            </bvar>
            <bvar>
              <ci> mitophagy_activ_by_FoxO3a_n_AMPK_pT172 </ci>
            </bvar>
            <apply>
              <times/>
              <ci> mitophagy_activ_by_FoxO3a_n_AMPK_pT172 </ci>
              <ci> FoxO3a </ci>
              <ci> AMPK_pT172 </ci>
            </apply>
          </lambda>
        </math>
      </functionDefinition>
      <functionDefinition id="function_4_reaction_10_1" name="function_4_reaction_10_1">
        <math xmlns="http://www.w3.org/1998/Math/MathML">
          <lambda>
            <bvar>
              <ci> Mitophagy </ci>
            </bvar>
            <bvar>
              <ci> mTORC1_pS2448 </ci>
            </bvar>
            <bvar>
              <ci> mitophagy_inactiv_by_mTORC1_pS2448 </ci>
            </bvar>
            <apply>
              <times/>
              <ci> mitophagy_inactiv_by_mTORC1_pS2448 </ci>
              <ci> Mitophagy </ci>
              <ci> mTORC1_pS2448 </ci>
            </apply>
          </lambda>
        </math>
      </functionDefinition>
      <functionDefinition id="function_4_reaction_11_1" name="function_4_reaction_11_1">
        <math xmlns="http://www.w3.org/1998/Math/MathML">
          <lambda>
            <bvar>
              <ci> Akt_pS473 </ci>
            </bvar>
            <bvar>
              <ci> FoxO3a </ci>
            </bvar>
            <bvar>
              <ci> FoxO3a_phos_by_Akt_pS473 </ci>
            </bvar>
            <apply>
              <times/>
              <ci> FoxO3a_phos_by_Akt_pS473 </ci>
              <ci> FoxO3a </ci>
              <ci> Akt_pS473 </ci>
            </apply>
          </lambda>
        </math>
      </functionDefinition>
      <functionDefinition id="function_4_reaction_12_1" name="function_4_reaction_12_1">
        <math xmlns="http://www.w3.org/1998/Math/MathML">
          <lambda>
            <bvar>
              <ci> FoxO3a_pS253 </ci>
            </bvar>
            <bvar>
              <ci> FoxO3a_phos_by_JNK_pT183 </ci>
            </bvar>
            <bvar>
              <ci> JNK_pT183 </ci>
            </bvar>
            <apply>
              <times/>
              <ci> FoxO3a_phos_by_JNK_pT183 </ci>
              <ci> FoxO3a_pS253 </ci>
              <ci> JNK_pT183 </ci>
            </apply>
          </lambda>
        </math>
      </functionDefinition>
      <functionDefinition id="function_4_reaction_15_1" name="function_4_reaction_15_1">
        <math xmlns="http://www.w3.org/1998/Math/MathML">
          <lambda>
            <bvar>
              <ci> CDKN1A_transcr_by_FoxO3a_n_DNA_damage </ci>
            </bvar>
            <bvar>
              <ci> DNA_damage </ci>
            </bvar>
            <bvar>
              <ci> FoxO3a </ci>
            </bvar>
            <apply>
              <times/>
              <ci> CDKN1A_transcr_by_FoxO3a_n_DNA_damage </ci>
              <ci> DNA_damage </ci>
              <ci> FoxO3a </ci>
            </apply>
          </lambda>
        </math>
      </functionDefinition>
      <functionDefinition id="function_4_reaction_16_1" name="function_4_reaction_16_1">
        <math xmlns="http://www.w3.org/1998/Math/MathML">
          <lambda>
            <bvar>
              <ci> Akt_pS473 </ci>
            </bvar>
            <bvar>
              <ci> CDKN1A </ci>
            </bvar>
            <bvar>
              <ci> CDKN1A_inactiv_by_Akt_pS473 </ci>
            </bvar>
            <apply>
              <times/>
              <ci> CDKN1A_inactiv_by_Akt_pS473 </ci>
              <ci> CDKN1A </ci>
              <ci> Akt_pS473 </ci>
            </apply>
          </lambda>
        </math>
      </functionDefinition>
      <functionDefinition id="function_4_reaction_17_1" name="function_4_reaction_17_1">
        <math xmlns="http://www.w3.org/1998/Math/MathML">
          <lambda>
            <bvar>
              <ci> CDKN1B_transcr_by_FoxO3a_n_DNA_damage </ci>
            </bvar>
            <bvar>
              <ci> DNA_damage </ci>
            </bvar>
            <bvar>
              <ci> FoxO3a </ci>
            </bvar>
            <apply>
              <times/>
              <ci> CDKN1B_transcr_by_FoxO3a_n_DNA_damage </ci>
              <ci> DNA_damage </ci>
              <ci> FoxO3a </ci>
            </apply>
          </lambda>
        </math>
      </functionDefinition>
      <functionDefinition id="function_4_reaction_18_1" name="function_4_reaction_18_1">
        <math xmlns="http://www.w3.org/1998/Math/MathML">
          <lambda>
            <bvar>
              <ci> Akt_pS473 </ci>
            </bvar>
            <bvar>
              <ci> CDKN1B </ci>
            </bvar>
            <bvar>
              <ci> CDKN1B_inactiv_by_Akt_pS473 </ci>
            </bvar>
            <apply>
              <times/>
              <ci> CDKN1B_inactiv_by_Akt_pS473 </ci>
              <ci> CDKN1B </ci>
              <ci> Akt_pS473 </ci>
            </apply>
          </lambda>
        </math>
      </functionDefinition>
      <functionDefinition id="function_4_reaction_19_1" name="function_4_reaction_19_1">
        <math xmlns="http://www.w3.org/1998/Math/MathML">
          <lambda>
            <bvar>
              <ci> DNA_damaged_by_irradiation </ci>
            </bvar>
            <bvar>
              <ci> Irradiation </ci>
            </bvar>
            <apply>
              <times/>
              <ci> DNA_damaged_by_irradiation </ci>
              <ci> Irradiation </ci>
            </apply>
          </lambda>
        </math>
      </functionDefinition>
      <functionDefinition id="function_4_reaction_20_1" name="function_4_reaction_20_1">
        <math xmlns="http://www.w3.org/1998/Math/MathML">
          <lambda>
            <bvar>
              <ci> DNA_damaged_by_ROS </ci>
            </bvar>
            <bvar>
              <ci> ROS </ci>
            </bvar>
            <apply>
              <times/>
              <ci> DNA_damaged_by_ROS </ci>
              <ci> ROS </ci>
            </apply>
          </lambda>
        </math>
      </functionDefinition>
      <functionDefinition id="function_4_reaction_22_1" name="function_4_reaction_22_1">
        <math xmlns="http://www.w3.org/1998/Math/MathML">
          <lambda>
            <bvar>
              <ci> Mito_membr_pot_new </ci>
            </bvar>
            <bvar>
              <ci> ROS_prod_by_Mito_membr_pot_new </ci>
            </bvar>
            <apply>
              <times/>
              <ci> ROS_prod_by_Mito_membr_pot_new </ci>
              <ci> Mito_membr_pot_new </ci>
            </apply>
          </lambda>
        </math>
      </functionDefinition>
      <functionDefinition id="function_4_reaction_23_1" name="function_4_reaction_23_1">
        <math xmlns="http://www.w3.org/1998/Math/MathML">
          <lambda>
            <bvar>
              <ci> Mito_membr_pot_old </ci>
            </bvar>
            <bvar>
              <ci> ROS_prod_by_Mito_membr_pot_old </ci>
            </bvar>
            <apply>
              <times/>
              <ci> ROS_prod_by_Mito_membr_pot_old </ci>
              <ci> Mito_membr_pot_old </ci>
            </apply>
          </lambda>
        </math>
      </functionDefinition>
      <functionDefinition id="function_4_reaction_25_1" name="function_4_reaction_25_1">
        <math xmlns="http://www.w3.org/1998/Math/MathML">
          <lambda>
            <bvar>
              <ci> JNK </ci>
            </bvar>
            <bvar>
              <ci> JNK_activ_by_ROS </ci>
            </bvar>
            <bvar>
              <ci> ROS </ci>
            </bvar>
            <apply>
              <times/>
              <ci> JNK_activ_by_ROS </ci>
              <ci> JNK </ci>
              <ci> ROS </ci>
            </apply>
          </lambda>
        </math>
      </functionDefinition>
      <functionDefinition id="function_4_reaction_27_1" name="function_4_reaction_27_1">
        <math xmlns="http://www.w3.org/1998/Math/MathML">
          <lambda>
            <bvar>
              <ci> ROS </ci>
            </bvar>
            <bvar>
              <ci> sen_ass_beta_gal_inc_by_ROS </ci>
            </bvar>
            <apply>
              <times/>
              <ci> sen_ass_beta_gal_inc_by_ROS </ci>
              <ci> ROS </ci>
            </apply>
          </lambda>
        </math>
      </functionDefinition>
      <functionDefinition id="function_4_reaction_28_1" name="function_4_reaction_28_1">
        <math xmlns="http://www.w3.org/1998/Math/MathML">
          <lambda>
            <bvar>
              <ci> Mitophagy </ci>
            </bvar>
            <bvar>
              <ci> sen_ass_beta_gal_inc_by_Mitophagy </ci>
            </bvar>
            <apply>
              <times/>
              <ci> sen_ass_beta_gal_inc_by_Mitophagy </ci>
              <ci> Mitophagy </ci>
            </apply>
          </lambda>
        </math>
      </functionDefinition>
      <functionDefinition id="function_4_reaction_30_1" name="function_4_reaction_30_1">
        <math xmlns="http://www.w3.org/1998/Math/MathML">
          <lambda>
            <bvar>
              <ci> Mito_mass_turnover </ci>
            </bvar>
            <bvar>
              <ci> mTORC1_pS2448 </ci>
            </bvar>
            <bvar>
              <ci> mito_biogenesis_by_mTORC1_pS2448 </ci>
            </bvar>
            <apply>
              <times/>
              <ci> mito_biogenesis_by_mTORC1_pS2448 </ci>
              <ci> Mito_mass_turnover </ci>
              <ci> mTORC1_pS2448 </ci>
            </apply>
          </lambda>
        </math>
      </functionDefinition>
      <functionDefinition id="function_4_reaction_31_1" name="function_4_reaction_31_1">
        <math xmlns="http://www.w3.org/1998/Math/MathML">
          <lambda>
            <bvar>
              <ci> Mito_mass_turnover </ci>
            </bvar>
            <bvar>
              <ci> mTORC1_pS2448 </ci>
            </bvar>
            <bvar>
              <ci> mito_biogenesis_by_AMPK_pT172 </ci>
            </bvar>
            <apply>
              <times/>
              <ci> mito_biogenesis_by_AMPK_pT172 </ci>
              <ci> Mito_mass_turnover </ci>
              <ci> mTORC1_pS2448 </ci>
            </apply>
          </lambda>
        </math>
      </functionDefinition>
      <functionDefinition id="function_4_reaction_32_1" name="function_4_reaction_32_1">
        <math xmlns="http://www.w3.org/1998/Math/MathML">
          <lambda>
            <bvar>
              <ci> Mito_mass_new </ci>
            </bvar>
            <bvar>
              <ci> Mitophagy </ci>
            </bvar>
            <bvar>
              <ci> mitophagy_new </ci>
            </bvar>
            <apply>
              <times/>
              <ci> mitophagy_new </ci>
              <ci> Mito_mass_new </ci>
              <ci> Mitophagy </ci>
            </apply>
          </lambda>
        </math>
      </functionDefinition>
      <functionDefinition id="function_4_reaction_33_1" name="function_4_reaction_33_1">
        <math xmlns="http://www.w3.org/1998/Math/MathML">
          <lambda>
            <bvar>
              <ci> Mito_mass_old </ci>
            </bvar>
            <bvar>
              <ci> Mitophagy </ci>
            </bvar>
            <bvar>
              <ci> mitophagy_old </ci>
            </bvar>
            <apply>
              <times/>
              <ci> mitophagy_old </ci>
              <ci> Mito_mass_old </ci>
              <ci> Mitophagy </ci>
            </apply>
          </lambda>
        </math>
      </functionDefinition>
      <functionDefinition id="function_4_reaction_34_1" name="function_4_reaction_34_1">
        <math xmlns="http://www.w3.org/1998/Math/MathML">
          <lambda>
            <bvar>
              <ci> CDKN1A </ci>
            </bvar>
            <bvar>
              <ci> Mito_mass_new </ci>
            </bvar>
            <bvar>
              <ci> mito_dysfunction </ci>
            </bvar>
            <apply>
              <times/>
              <ci> mito_dysfunction </ci>
              <ci> Mito_mass_new </ci>
              <ci> CDKN1A </ci>
            </apply>
          </lambda>
        </math>
      </functionDefinition>
      <functionDefinition id="function_4_reaction_35_1" name="function_4_reaction_35_1">
        <math xmlns="http://www.w3.org/1998/Math/MathML">
          <lambda>
            <bvar>
              <ci> Mito_mass_new </ci>
            </bvar>
            <bvar>
              <ci> mito_membr_pot_new_inc </ci>
            </bvar>
            <apply>
              <times/>
              <ci> mito_membr_pot_new_inc </ci>
              <ci> Mito_mass_new </ci>
            </apply>
          </lambda>
        </math>
      </functionDefinition>
      <functionDefinition id="function_4_reaction_36_1" name="function_4_reaction_36_1">
        <math xmlns="http://www.w3.org/1998/Math/MathML">
          <lambda>
            <bvar>
              <ci> Mito_mass_old </ci>
            </bvar>
            <bvar>
              <ci> mito_membr_pot_old_inc </ci>
            </bvar>
            <apply>
              <times/>
              <ci> mito_membr_pot_old_inc </ci>
              <ci> Mito_mass_old </ci>
            </apply>
          </lambda>
        </math>
      </functionDefinition>
      <functionDefinition id="function_4_reaction_39_1" name="function_4_reaction_39_1">
        <math xmlns="http://www.w3.org/1998/Math/MathML">
          <lambda>
            <bvar>
              <ci> IKKbeta_activ_by_ROS </ci>
            </bvar>
            <bvar>
              <ci> ROS </ci>
            </bvar>
            <apply>
              <times/>
              <ci> IKKbeta_activ_by_ROS </ci>
              <ci> ROS </ci>
            </apply>
          </lambda>
        </math>
      </functionDefinition>
      <functionDefinition id="function_4_reaction_41_1" name="function_4_reaction_41_1">
        <math xmlns="http://www.w3.org/1998/Math/MathML">
          <lambda>
            <bvar>
              <ci> Amino_Acids </ci>
            </bvar>
            <bvar>
              <ci> IKKbeta </ci>
            </bvar>
            <bvar>
              <ci> mTORC1 </ci>
            </bvar>
            <bvar>
              <ci> mTORC1_S2448_phos_by_AA_n_IKKbeta </ci>
            </bvar>
            <apply>
              <times/>
              <ci> mTORC1_S2448_phos_by_AA_n_IKKbeta </ci>
              <ci> mTORC1 </ci>
              <ci> Amino_Acids </ci>
              <ci> IKKbeta </ci>
            </apply>
          </lambda>
        </math>
      </functionDefinition>
    </listOfFunctionDefinitions>
    <listOfCompartments>
      <compartment metaid="COPASI2" id="Cell" name="Cell" size="1">
        <annotation>
          <COPASI xmlns="http://www.copasi.org/static/sbml">
            <rdf:RDF xmlns:CopasiMT="http://www.copasi.org/RDF/MiriamTerms#" xmlns:rdf="http://www.w3.org/1999/02/22-rdf-syntax-ns#">
              <rdf:Description rdf:about="#COPASI2">
                <CopasiMT:is>
                  <rdf:Bag>
                    <rdf:li rdf:resource="urn:miriam:unknown:"/>
                  </rdf:Bag>
                </CopasiMT:is>
              </rdf:Description>
            </rdf:RDF>
          </COPASI>
          <rdf:RDF xmlns:rdf="http://www.w3.org/1999/02/22-rdf-syntax-ns#" xmlns:dc="http://purl.org/dc/elements/1.1/" xmlns:dcterms="http://purl.org/dc/terms/" xmlns:vCard="http://www.w3.org/2001/vcard-rdf/3.0#" xmlns:bqbiol="http://biomodels.net/biology-qualifiers/" xmlns:bqmodel="http://biomodels.net/model-qualifiers/">
            <rdf:Description rdf:about="#COPASI2">
              <bqbiol:is>
                <rdf:Bag>
                  <rdf:li rdf:resource="urn:miriam:unknown:"/>
                </rdf:Bag>
              </bqbiol:is>
            </rdf:Description>
          </rdf:RDF>
        </annotation>
      </compartment>
    </listOfCompartments>
    <listOfSpecies>
      <species metaid="COPASI3" id="Akt" name="Akt" compartment="Cell" initialConcentration="10">
        <annotation>
          <COPASI xmlns="http://www.copasi.org/static/sbml">
            <rdf:RDF xmlns:CopasiMT="http://www.copasi.org/RDF/MiriamTerms#" xmlns:rdf="http://www.w3.org/1999/02/22-rdf-syntax-ns#">
              <rdf:Description rdf:about="#COPASI3">
                <CopasiMT:is>
                  <rdf:Bag>
                    <rdf:li rdf:resource="urn:miriam:unknown:"/>
                  </rdf:Bag>
                </CopasiMT:is>
              </rdf:Description>
            </rdf:RDF>
          </COPASI>
          <rdf:RDF xmlns:rdf="http://www.w3.org/1999/02/22-rdf-syntax-ns#" xmlns:dc="http://purl.org/dc/elements/1.1/" xmlns:dcterms="http://purl.org/dc/terms/" xmlns:vCard="http://www.w3.org/2001/vcard-rdf/3.0#" xmlns:bqbiol="http://biomodels.net/biology-qualifiers/" xmlns:bqmodel="http://biomodels.net/model-qualifiers/">
            <rdf:Description rdf:about="#COPASI3">
              <bqbiol:is>
                <rdf:Bag>
                  <rdf:li rdf:resource="urn:miriam:unknown:"/>
                </rdf:Bag>
              </bqbiol:is>
            </rdf:Description>
          </rdf:RDF>
        </annotation>
      </species>
      <species metaid="COPASI4" id="Akt_pS473" name="Akt_pS473" compartment="Cell" initialConcentration="10">
        <annotation>
          <COPASI xmlns="http://www.copasi.org/static/sbml">
            <rdf:RDF xmlns:CopasiMT="http://www.copasi.org/RDF/MiriamTerms#" xmlns:rdf="http://www.w3.org/1999/02/22-rdf-syntax-ns#">
              <rdf:Description rdf:about="#COPASI4">
                <CopasiMT:is>
                  <rdf:Bag>
                    <rdf:li rdf:resource="urn:miriam:unknown:"/>
                  </rdf:Bag>
                </CopasiMT:is>
              </rdf:Description>
            </rdf:RDF>
          </COPASI>
          <rdf:RDF xmlns:rdf="http://www.w3.org/1999/02/22-rdf-syntax-ns#" xmlns:dc="http://purl.org/dc/elements/1.1/" xmlns:dcterms="http://purl.org/dc/terms/" xmlns:vCard="http://www.w3.org/2001/vcard-rdf/3.0#" xmlns:bqbiol="http://biomodels.net/biology-qualifiers/" xmlns:bqmodel="http://biomodels.net/model-qualifiers/">
            <rdf:Description rdf:about="#COPASI4">
              <bqbiol:is>
                <rdf:Bag>
                  <rdf:li rdf:resource="urn:miriam:unknown:"/>
                </rdf:Bag>
              </bqbiol:is>
            </rdf:Description>
          </rdf:RDF>
        </annotation>
      </species>
      <species metaid="COPASI5" id="AMPK" name="AMPK" compartment="Cell" initialConcentration="10">
        <annotation>
          <COPASI xmlns="http://www.copasi.org/static/sbml">
            <rdf:RDF xmlns:CopasiMT="http://www.copasi.org/RDF/MiriamTerms#" xmlns:rdf="http://www.w3.org/1999/02/22-rdf-syntax-ns#">
              <rdf:Description rdf:about="#COPASI5">
                <CopasiMT:is>
                  <rdf:Bag>
                    <rdf:li rdf:resource="urn:miriam:unknown:"/>
                  </rdf:Bag>
                </CopasiMT:is>
              </rdf:Description>
            </rdf:RDF>
          </COPASI>
          <rdf:RDF xmlns:rdf="http://www.w3.org/1999/02/22-rdf-syntax-ns#" xmlns:dc="http://purl.org/dc/elements/1.1/" xmlns:dcterms="http://purl.org/dc/terms/" xmlns:vCard="http://www.w3.org/2001/vcard-rdf/3.0#" xmlns:bqbiol="http://biomodels.net/biology-qualifiers/" xmlns:bqmodel="http://biomodels.net/model-qualifiers/">
            <rdf:Description rdf:about="#COPASI5">
              <bqbiol:is>
                <rdf:Bag>
                  <rdf:li rdf:resource="urn:miriam:unknown:"/>
                </rdf:Bag>
              </bqbiol:is>
            </rdf:Description>
          </rdf:RDF>
        </annotation>
      </species>
      <species metaid="COPASI6" id="AMPK_pT172" name="AMPK_pT172" compartment="Cell" initialConcentration="10">
        <annotation>
          <COPASI xmlns="http://www.copasi.org/static/sbml">
            <rdf:RDF xmlns:CopasiMT="http://www.copasi.org/RDF/MiriamTerms#" xmlns:rdf="http://www.w3.org/1999/02/22-rdf-syntax-ns#">
              <rdf:Description rdf:about="#COPASI6">
                <CopasiMT:is>
                  <rdf:Bag>
                    <rdf:li rdf:resource="urn:miriam:unknown:"/>
                  </rdf:Bag>
                </CopasiMT:is>
              </rdf:Description>
            </rdf:RDF>
          </COPASI>
          <rdf:RDF xmlns:rdf="http://www.w3.org/1999/02/22-rdf-syntax-ns#" xmlns:dc="http://purl.org/dc/elements/1.1/" xmlns:dcterms="http://purl.org/dc/terms/" xmlns:vCard="http://www.w3.org/2001/vcard-rdf/3.0#" xmlns:bqbiol="http://biomodels.net/biology-qualifiers/" xmlns:bqmodel="http://biomodels.net/model-qualifiers/">
            <rdf:Description rdf:about="#COPASI6">
              <bqbiol:is>
                <rdf:Bag>
                  <rdf:li rdf:resource="urn:miriam:unknown:"/>
                </rdf:Bag>
              </bqbiol:is>
            </rdf:Description>
          </rdf:RDF>
        </annotation>
      </species>
      <species metaid="COPASI7" id="mTORC1" name="mTORC1" compartment="Cell" initialConcentration="10">
        <annotation>
          <COPASI xmlns="http://www.copasi.org/static/sbml">
            <rdf:RDF xmlns:CopasiMT="http://www.copasi.org/RDF/MiriamTerms#" xmlns:rdf="http://www.w3.org/1999/02/22-rdf-syntax-ns#">
              <rdf:Description rdf:about="#COPASI7">
                <CopasiMT:is>
                  <rdf:Bag>
                    <rdf:li rdf:resource="urn:miriam:unknown:"/>
                  </rdf:Bag>
                </CopasiMT:is>
              </rdf:Description>
            </rdf:RDF>
          </COPASI>
          <rdf:RDF xmlns:rdf="http://www.w3.org/1999/02/22-rdf-syntax-ns#" xmlns:dc="http://purl.org/dc/elements/1.1/" xmlns:dcterms="http://purl.org/dc/terms/" xmlns:vCard="http://www.w3.org/2001/vcard-rdf/3.0#" xmlns:bqbiol="http://biomodels.net/biology-qualifiers/" xmlns:bqmodel="http://biomodels.net/model-qualifiers/">
            <rdf:Description rdf:about="#COPASI7">
              <bqbiol:is>
                <rdf:Bag>
                  <rdf:li rdf:resource="urn:miriam:unknown:"/>
                </rdf:Bag>
              </bqbiol:is>
            </rdf:Description>
          </rdf:RDF>
        </annotation>
      </species>
      <species metaid="COPASI8" id="mTORC1_pS2448" name="mTORC1_pS2448" compartment="Cell" initialConcentration="10">
        <annotation>
          <COPASI xmlns="http://www.copasi.org/static/sbml">
            <rdf:RDF xmlns:CopasiMT="http://www.copasi.org/RDF/MiriamTerms#" xmlns:rdf="http://www.w3.org/1999/02/22-rdf-syntax-ns#">
              <rdf:Description rdf:about="#COPASI8">
                <CopasiMT:is>
                  <rdf:Bag>
                    <rdf:li rdf:resource="urn:miriam:unknown:"/>
                  </rdf:Bag>
                </CopasiMT:is>
              </rdf:Description>
            </rdf:RDF>
          </COPASI>
          <rdf:RDF xmlns:rdf="http://www.w3.org/1999/02/22-rdf-syntax-ns#" xmlns:dc="http://purl.org/dc/elements/1.1/" xmlns:dcterms="http://purl.org/dc/terms/" xmlns:vCard="http://www.w3.org/2001/vcard-rdf/3.0#" xmlns:bqbiol="http://biomodels.net/biology-qualifiers/" xmlns:bqmodel="http://biomodels.net/model-qualifiers/">
            <rdf:Description rdf:about="#COPASI8">
              <bqbiol:is>
                <rdf:Bag>
                  <rdf:li rdf:resource="urn:miriam:unknown:"/>
                </rdf:Bag>
              </bqbiol:is>
            </rdf:Description>
          </rdf:RDF>
        </annotation>
      </species>
      <species metaid="COPASI9" id="Mitophagy" name="Mitophagy" compartment="Cell" initialConcentration="10">
        <annotation>
          <COPASI xmlns="http://www.copasi.org/static/sbml">
            <rdf:RDF xmlns:CopasiMT="http://www.copasi.org/RDF/MiriamTerms#" xmlns:rdf="http://www.w3.org/1999/02/22-rdf-syntax-ns#">
              <rdf:Description rdf:about="#COPASI9">
                <CopasiMT:isPartOf>
                  <rdf:Bag>
                    <rdf:li rdf:resource="urn:miriam:unknown:"/>
                  </rdf:Bag>
                </CopasiMT:isPartOf>
              </rdf:Description>
            </rdf:RDF>
          </COPASI>
          <rdf:RDF xmlns:rdf="http://www.w3.org/1999/02/22-rdf-syntax-ns#" xmlns:dc="http://purl.org/dc/elements/1.1/" xmlns:dcterms="http://purl.org/dc/terms/" xmlns:vCard="http://www.w3.org/2001/vcard-rdf/3.0#" xmlns:bqbiol="http://biomodels.net/biology-qualifiers/" xmlns:bqmodel="http://biomodels.net/model-qualifiers/">
            <rdf:Description rdf:about="#COPASI9">
              <bqbiol:isPartOf>
                <rdf:Bag>
                  <rdf:li rdf:resource="urn:miriam:unknown:"/>
                </rdf:Bag>
              </bqbiol:isPartOf>
            </rdf:Description>
          </rdf:RDF>
        </annotation>
      </species>
      <species metaid="COPASI10" id="FoxO3a" name="FoxO3a" compartment="Cell" initialConcentration="10">
        <annotation>
          <COPASI xmlns="http://www.copasi.org/static/sbml">
            <rdf:RDF xmlns:CopasiMT="http://www.copasi.org/RDF/MiriamTerms#" xmlns:rdf="http://www.w3.org/1999/02/22-rdf-syntax-ns#">
              <rdf:Description rdf:about="#COPASI10">
                <CopasiMT:is>
                  <rdf:Bag>
                    <rdf:li rdf:resource="urn:miriam:unknown:"/>
                  </rdf:Bag>
                </CopasiMT:is>
              </rdf:Description>
            </rdf:RDF>
          </COPASI>
          <rdf:RDF xmlns:rdf="http://www.w3.org/1999/02/22-rdf-syntax-ns#" xmlns:dc="http://purl.org/dc/elements/1.1/" xmlns:dcterms="http://purl.org/dc/terms/" xmlns:vCard="http://www.w3.org/2001/vcard-rdf/3.0#" xmlns:bqbiol="http://biomodels.net/biology-qualifiers/" xmlns:bqmodel="http://biomodels.net/model-qualifiers/">
            <rdf:Description rdf:about="#COPASI10">
              <bqbiol:is>
                <rdf:Bag>
                  <rdf:li rdf:resource="urn:miriam:unknown:"/>
                </rdf:Bag>
              </bqbiol:is>
            </rdf:Description>
          </rdf:RDF>
        </annotation>
      </species>
      <species metaid="COPASI11" id="FoxO3a_pS253" name="FoxO3a_pS253" compartment="Cell" initialConcentration="10">
        <annotation>
          <COPASI xmlns="http://www.copasi.org/static/sbml">
            <rdf:RDF xmlns:CopasiMT="http://www.copasi.org/RDF/MiriamTerms#" xmlns:rdf="http://www.w3.org/1999/02/22-rdf-syntax-ns#">
              <rdf:Description rdf:about="#COPASI11">
                <CopasiMT:is>
                  <rdf:Bag>
                    <rdf:li rdf:resource="urn:miriam:unknown:"/>
                  </rdf:Bag>
                </CopasiMT:is>
              </rdf:Description>
            </rdf:RDF>
          </COPASI>
          <rdf:RDF xmlns:rdf="http://www.w3.org/1999/02/22-rdf-syntax-ns#" xmlns:dc="http://purl.org/dc/elements/1.1/" xmlns:dcterms="http://purl.org/dc/terms/" xmlns:vCard="http://www.w3.org/2001/vcard-rdf/3.0#" xmlns:bqbiol="http://biomodels.net/biology-qualifiers/" xmlns:bqmodel="http://biomodels.net/model-qualifiers/">
            <rdf:Description rdf:about="#COPASI11">
              <bqbiol:is>
                <rdf:Bag>
                  <rdf:li rdf:resource="urn:miriam:unknown:"/>
                </rdf:Bag>
              </bqbiol:is>
            </rdf:Description>
          </rdf:RDF>
        </annotation>
      </species>
      <species metaid="COPASI12" id="CDKN1A" name="CDKN1A" compartment="Cell" initialConcentration="10">
        <annotation>
          <COPASI xmlns="http://www.copasi.org/static/sbml">
            <rdf:RDF xmlns:CopasiMT="http://www.copasi.org/RDF/MiriamTerms#" xmlns:rdf="http://www.w3.org/1999/02/22-rdf-syntax-ns#">
              <rdf:Description rdf:about="#COPASI12">
                <CopasiMT:is>
                  <rdf:Bag>
                    <rdf:li rdf:resource="urn:miriam:unknown:"/>
                  </rdf:Bag>
                </CopasiMT:is>
              </rdf:Description>
            </rdf:RDF>
          </COPASI>
          <rdf:RDF xmlns:rdf="http://www.w3.org/1999/02/22-rdf-syntax-ns#" xmlns:dc="http://purl.org/dc/elements/1.1/" xmlns:dcterms="http://purl.org/dc/terms/" xmlns:vCard="http://www.w3.org/2001/vcard-rdf/3.0#" xmlns:bqbiol="http://biomodels.net/biology-qualifiers/" xmlns:bqmodel="http://biomodels.net/model-qualifiers/">
            <rdf:Description rdf:about="#COPASI12">
              <bqbiol:is>
                <rdf:Bag>
                  <rdf:li rdf:resource="urn:miriam:unknown:"/>
                </rdf:Bag>
              </bqbiol:is>
            </rdf:Description>
          </rdf:RDF>
        </annotation>
      </species>
      <species metaid="COPASI13" id="CDKN1B" name="CDKN1B" compartment="Cell" initialConcentration="10">
        <annotation>
          <COPASI xmlns="http://www.copasi.org/static/sbml">
            <rdf:RDF xmlns:CopasiMT="http://www.copasi.org/RDF/MiriamTerms#" xmlns:rdf="http://www.w3.org/1999/02/22-rdf-syntax-ns#">
              <rdf:Description rdf:about="#COPASI13">
                <CopasiMT:is>
                  <rdf:Bag>
                    <rdf:li rdf:resource="urn:miriam:unknown:"/>
                  </rdf:Bag>
                </CopasiMT:is>
              </rdf:Description>
            </rdf:RDF>
          </COPASI>
          <rdf:RDF xmlns:rdf="http://www.w3.org/1999/02/22-rdf-syntax-ns#" xmlns:dc="http://purl.org/dc/elements/1.1/" xmlns:dcterms="http://purl.org/dc/terms/" xmlns:vCard="http://www.w3.org/2001/vcard-rdf/3.0#" xmlns:bqbiol="http://biomodels.net/biology-qualifiers/" xmlns:bqmodel="http://biomodels.net/model-qualifiers/">
            <rdf:Description rdf:about="#COPASI13">
              <bqbiol:is>
                <rdf:Bag>
                  <rdf:li rdf:resource="urn:miriam:unknown:"/>
                </rdf:Bag>
              </bqbiol:is>
            </rdf:Description>
          </rdf:RDF>
        </annotation>
      </species>
      <species metaid="COPASI14" id="JNK" name="JNK" compartment="Cell" initialConcentration="25">
        <annotation>
          <COPASI xmlns="http://www.copasi.org/static/sbml">
            <rdf:RDF xmlns:CopasiMT="http://www.copasi.org/RDF/MiriamTerms#" xmlns:rdf="http://www.w3.org/1999/02/22-rdf-syntax-ns#">
              <rdf:Description rdf:about="#COPASI14">
                <CopasiMT:is>
                  <rdf:Bag>
                    <rdf:li rdf:resource="urn:miriam:unknown:"/>
                  </rdf:Bag>
                </CopasiMT:is>
              </rdf:Description>
            </rdf:RDF>
          </COPASI>
          <rdf:RDF xmlns:rdf="http://www.w3.org/1999/02/22-rdf-syntax-ns#" xmlns:dc="http://purl.org/dc/elements/1.1/" xmlns:dcterms="http://purl.org/dc/terms/" xmlns:vCard="http://www.w3.org/2001/vcard-rdf/3.0#" xmlns:bqbiol="http://biomodels.net/biology-qualifiers/" xmlns:bqmodel="http://biomodels.net/model-qualifiers/">
            <rdf:Description rdf:about="#COPASI14">
              <bqbiol:is>
                <rdf:Bag>
                  <rdf:li rdf:resource="urn:miriam:unknown:"/>
                </rdf:Bag>
              </bqbiol:is>
            </rdf:Description>
          </rdf:RDF>
        </annotation>
      </species>
      <species metaid="COPASI15" id="JNK_pT183" name="JNK_pT183" compartment="Cell" initialConcentration="10">
        <annotation>
          <COPASI xmlns="http://www.copasi.org/static/sbml">
            <rdf:RDF xmlns:CopasiMT="http://www.copasi.org/RDF/MiriamTerms#" xmlns:rdf="http://www.w3.org/1999/02/22-rdf-syntax-ns#">
              <rdf:Description rdf:about="#COPASI15">
                <CopasiMT:is>
                  <rdf:Bag>
                    <rdf:li rdf:resource="urn:miriam:unknown:"/>
                  </rdf:Bag>
                </CopasiMT:is>
              </rdf:Description>
            </rdf:RDF>
          </COPASI>
          <rdf:RDF xmlns:rdf="http://www.w3.org/1999/02/22-rdf-syntax-ns#" xmlns:dc="http://purl.org/dc/elements/1.1/" xmlns:dcterms="http://purl.org/dc/terms/" xmlns:vCard="http://www.w3.org/2001/vcard-rdf/3.0#" xmlns:bqbiol="http://biomodels.net/biology-qualifiers/" xmlns:bqmodel="http://biomodels.net/model-qualifiers/">
            <rdf:Description rdf:about="#COPASI15">
              <bqbiol:is>
                <rdf:Bag>
                  <rdf:li rdf:resource="urn:miriam:unknown:"/>
                </rdf:Bag>
              </bqbiol:is>
            </rdf:Description>
          </rdf:RDF>
        </annotation>
      </species>
      <species metaid="COPASI16" id="ROS" name="ROS" compartment="Cell" initialConcentration="10">
        <annotation>
          <COPASI xmlns="http://www.copasi.org/static/sbml">
            <rdf:RDF xmlns:CopasiMT="http://www.copasi.org/RDF/MiriamTerms#" xmlns:rdf="http://www.w3.org/1999/02/22-rdf-syntax-ns#">
              <rdf:Description rdf:about="#COPASI16">
                <CopasiMT:is>
                  <rdf:Bag>
                    <rdf:li rdf:resource="urn:miriam:unknown:"/>
                  </rdf:Bag>
                </CopasiMT:is>
              </rdf:Description>
            </rdf:RDF>
          </COPASI>
          <rdf:RDF xmlns:rdf="http://www.w3.org/1999/02/22-rdf-syntax-ns#" xmlns:dc="http://purl.org/dc/elements/1.1/" xmlns:dcterms="http://purl.org/dc/terms/" xmlns:vCard="http://www.w3.org/2001/vcard-rdf/3.0#" xmlns:bqbiol="http://biomodels.net/biology-qualifiers/" xmlns:bqmodel="http://biomodels.net/model-qualifiers/">
            <rdf:Description rdf:about="#COPASI16">
              <bqbiol:is>
                <rdf:Bag>
                  <rdf:li rdf:resource="urn:miriam:unknown:"/>
                </rdf:Bag>
              </bqbiol:is>
            </rdf:Description>
          </rdf:RDF>
        </annotation>
      </species>
      <species metaid="COPASI17" id="DNA_damage" name="DNA_damage" compartment="Cell" initialConcentration="1">
        <annotation>
          <COPASI xmlns="http://www.copasi.org/static/sbml">
            <rdf:RDF xmlns:CopasiMT="http://www.copasi.org/RDF/MiriamTerms#" xmlns:rdf="http://www.w3.org/1999/02/22-rdf-syntax-ns#">
              <rdf:Description rdf:about="#COPASI17">
                <CopasiMT:is>
                  <rdf:Bag>
                    <rdf:li rdf:resource="urn:miriam:unknown:"/>
                  </rdf:Bag>
                </CopasiMT:is>
              </rdf:Description>
            </rdf:RDF>
          </COPASI>
          <rdf:RDF xmlns:rdf="http://www.w3.org/1999/02/22-rdf-syntax-ns#" xmlns:dc="http://purl.org/dc/elements/1.1/" xmlns:dcterms="http://purl.org/dc/terms/" xmlns:vCard="http://www.w3.org/2001/vcard-rdf/3.0#" xmlns:bqbiol="http://biomodels.net/biology-qualifiers/" xmlns:bqmodel="http://biomodels.net/model-qualifiers/">
            <rdf:Description rdf:about="#COPASI17">
              <bqbiol:is>
                <rdf:Bag>
                  <rdf:li rdf:resource="urn:miriam:unknown:"/>
                </rdf:Bag>
              </bqbiol:is>
            </rdf:Description>
          </rdf:RDF>
        </annotation>
      </species>
      <species metaid="COPASI18" id="SA_beta_gal" name="SA_beta_gal" compartment="Cell" initialConcentration="0.81">
        <annotation>
          <COPASI xmlns="http://www.copasi.org/static/sbml">
            <rdf:RDF xmlns:dcterms="http://purl.org/dc/terms/" xmlns:rdf="http://www.w3.org/1999/02/22-rdf-syntax-ns#">
              <rdf:Description rdf:about="#COPASI18">
                <dcterms:created>
                  <rdf:Description>
                    <dcterms:W3CDTF>2013-10-04T13:39:36Z</dcterms:W3CDTF>
                  </rdf:Description>
                </dcterms:created>
              </rdf:Description>
            </rdf:RDF>
          </COPASI>
        </annotation>
      </species>
      <species metaid="COPASI19" id="IKKbeta" name="IKKbeta" compartment="Cell" initialConcentration="10">
        <annotation>
          <COPASI xmlns="http://www.copasi.org/static/sbml">
            <rdf:RDF xmlns:CopasiMT="http://www.copasi.org/RDF/MiriamTerms#" xmlns:rdf="http://www.w3.org/1999/02/22-rdf-syntax-ns#">
              <rdf:Description rdf:about="#COPASI19">
                <CopasiMT:is>
                  <rdf:Bag>
                    <rdf:li rdf:resource="urn:miriam:unknown:"/>
                  </rdf:Bag>
                </CopasiMT:is>
              </rdf:Description>
            </rdf:RDF>
          </COPASI>
          <rdf:RDF xmlns:rdf="http://www.w3.org/1999/02/22-rdf-syntax-ns#" xmlns:dc="http://purl.org/dc/elements/1.1/" xmlns:dcterms="http://purl.org/dc/terms/" xmlns:vCard="http://www.w3.org/2001/vcard-rdf/3.0#" xmlns:bqbiol="http://biomodels.net/biology-qualifiers/" xmlns:bqmodel="http://biomodels.net/model-qualifiers/">
            <rdf:Description rdf:about="#COPASI19">
              <bqbiol:is>
                <rdf:Bag>
                  <rdf:li rdf:resource="urn:miriam:unknown:"/>
                </rdf:Bag>
              </bqbiol:is>
            </rdf:Description>
          </rdf:RDF>
        </annotation>
      </species>
      <species id="Mito_mass_new" name="Mito_mass_new" compartment="Cell" initialConcentration="1"/>
      <species id="Mito_mass_old" name="Mito_mass_old" compartment="Cell" initialConcentration="0"/>
      <species id="Mito_mass_turnover" name="Mito_mass_turnover" compartment="Cell" initialConcentration="25"/>
      <species id="Mito_membr_pot_new" name="Mito_membr_pot_new" compartment="Cell" initialConcentration="12.12"/>
      <species metaid="COPASI20" id="Mito_membr_pot_old" name="Mito_membr_pot_old" compartment="Cell" initialConcentration="0">
        <annotation>
          <COPASI xmlns="http://www.copasi.org/static/sbml">
            <rdf:RDF xmlns:dcterms="http://purl.org/dc/terms/" xmlns:rdf="http://www.w3.org/1999/02/22-rdf-syntax-ns#">
              <rdf:Description rdf:about="#COPASI20">
                <dcterms:created>
                  <rdf:Description>
                    <dcterms:W3CDTF>2013-10-04T13:02:56Z</dcterms:W3CDTF>
                  </rdf:Description>
                </dcterms:created>
              </rdf:Description>
            </rdf:RDF>
          </COPASI>
        </annotation>
      </species>
      <species metaid="COPASI21" id="Nil" name="Nil" compartment="Cell" initialConcentration="0">
        <annotation>
          <COPASI xmlns="http://www.copasi.org/static/sbml">
            <rdf:RDF xmlns:dcterms="http://purl.org/dc/terms/" xmlns:rdf="http://www.w3.org/1999/02/22-rdf-syntax-ns#">
              <rdf:Description rdf:about="#COPASI21">
                <dcterms:created>
                  <rdf:Description>
                    <dcterms:W3CDTF>2013-10-04T13:02:59Z</dcterms:W3CDTF>
                  </rdf:Description>
                </dcterms:created>
              </rdf:Description>
            </rdf:RDF>
          </COPASI>
        </annotation>
      </species>
      <species metaid="COPASI22" id="Insulin" name="Insulin" compartment="Cell" initialConcentration="1" boundaryCondition="true">
        <annotation>
          <COPASI xmlns="http://www.copasi.org/static/sbml">
            <rdf:RDF xmlns:CopasiMT="http://www.copasi.org/RDF/MiriamTerms#" xmlns:rdf="http://www.w3.org/1999/02/22-rdf-syntax-ns#">
              <rdf:Description rdf:about="#COPASI22">
                <CopasiMT:is>
                  <rdf:Bag>
                    <rdf:li rdf:resource="urn:miriam:unknown:"/>
                  </rdf:Bag>
                </CopasiMT:is>
              </rdf:Description>
            </rdf:RDF>
          </COPASI>
          <rdf:RDF xmlns:rdf="http://www.w3.org/1999/02/22-rdf-syntax-ns#" xmlns:dc="http://purl.org/dc/elements/1.1/" xmlns:dcterms="http://purl.org/dc/terms/" xmlns:vCard="http://www.w3.org/2001/vcard-rdf/3.0#" xmlns:bqbiol="http://biomodels.net/biology-qualifiers/" xmlns:bqmodel="http://biomodels.net/model-qualifiers/">
            <rdf:Description rdf:about="#COPASI22">
              <bqbiol:is>
                <rdf:Bag>
                  <rdf:li rdf:resource="urn:miriam:unknown:"/>
                </rdf:Bag>
              </bqbiol:is>
            </rdf:Description>
          </rdf:RDF>
        </annotation>
      </species>
      <species metaid="COPASI23" id="Amino_Acids" name="Amino_Acids" compartment="Cell" initialConcentration="1" boundaryCondition="true">
        <annotation>
          <COPASI xmlns="http://www.copasi.org/static/sbml">
            <rdf:RDF xmlns:dcterms="http://purl.org/dc/terms/" xmlns:rdf="http://www.w3.org/1999/02/22-rdf-syntax-ns#">
              <rdf:Description rdf:about="#COPASI23">
                <dcterms:created>
                  <rdf:Description>
                    <dcterms:W3CDTF>2013-10-04T13:00:31Z</dcterms:W3CDTF>
                  </rdf:Description>
                </dcterms:created>
              </rdf:Description>
            </rdf:RDF>
          </COPASI>
        </annotation>
      </species>
      <species metaid="COPASI24" id="Irradiation" name="Irradiation" compartment="Cell" initialConcentration="1" boundaryCondition="true">
        <annotation>
          <COPASI xmlns="http://www.copasi.org/static/sbml">
            <rdf:RDF xmlns:CopasiMT="http://www.copasi.org/RDF/MiriamTerms#" xmlns:rdf="http://www.w3.org/1999/02/22-rdf-syntax-ns#">
              <rdf:Description rdf:about="#COPASI24">
                <CopasiMT:is>
                  <rdf:Bag>
                    <rdf:li rdf:resource="urn:miriam:unknown:"/>
                  </rdf:Bag>
                </CopasiMT:is>
              </rdf:Description>
            </rdf:RDF>
          </COPASI>
          <rdf:RDF xmlns:rdf="http://www.w3.org/1999/02/22-rdf-syntax-ns#" xmlns:dc="http://purl.org/dc/elements/1.1/" xmlns:dcterms="http://purl.org/dc/terms/" xmlns:vCard="http://www.w3.org/2001/vcard-rdf/3.0#" xmlns:bqbiol="http://biomodels.net/biology-qualifiers/" xmlns:bqmodel="http://biomodels.net/model-qualifiers/">
            <rdf:Description rdf:about="#COPASI24">
              <bqbiol:is>
                <rdf:Bag>
                  <rdf:li rdf:resource="urn:miriam:unknown:"/>
                </rdf:Bag>
              </bqbiol:is>
            </rdf:Description>
          </rdf:RDF>
        </annotation>
      </species>
      <species metaid="COPASI25" id="DNA_damage_gammaH2AX_obs" name="DNA_damage_gammaH2AX_obs" compartment="Cell" initialConcentration="1" boundaryCondition="true">
        <annotation>
          <COPASI xmlns="http://www.copasi.org/static/sbml">
            <rdf:RDF xmlns:CopasiMT="http://www.copasi.org/RDF/MiriamTerms#" xmlns:rdf="http://www.w3.org/1999/02/22-rdf-syntax-ns#">
              <rdf:Description rdf:about="#COPASI25">
                <CopasiMT:is>
                  <rdf:Bag>
                    <rdf:li rdf:resource="urn:miriam:unknown:"/>
                  </rdf:Bag>
                </CopasiMT:is>
              </rdf:Description>
            </rdf:RDF>
          </COPASI>
          <rdf:RDF xmlns:rdf="http://www.w3.org/1999/02/22-rdf-syntax-ns#" xmlns:dc="http://purl.org/dc/elements/1.1/" xmlns:dcterms="http://purl.org/dc/terms/" xmlns:vCard="http://www.w3.org/2001/vcard-rdf/3.0#" xmlns:bqbiol="http://biomodels.net/biology-qualifiers/" xmlns:bqmodel="http://biomodels.net/model-qualifiers/">
            <rdf:Description rdf:about="#COPASI25">
              <bqbiol:is>
                <rdf:Bag>
                  <rdf:li rdf:resource="urn:miriam:unknown:"/>
                </rdf:Bag>
              </bqbiol:is>
            </rdf:Description>
          </rdf:RDF>
        </annotation>
      </species>
      <species metaid="COPASI26" id="Akt_pS473_obs" name="Akt_pS473_obs" compartment="Cell" initialConcentration="10" boundaryCondition="true">
        <annotation>
          <COPASI xmlns="http://www.copasi.org/static/sbml">
            <rdf:RDF xmlns:CopasiMT="http://www.copasi.org/RDF/MiriamTerms#" xmlns:rdf="http://www.w3.org/1999/02/22-rdf-syntax-ns#">
              <rdf:Description rdf:about="#COPASI26">
                <CopasiMT:is>
                  <rdf:Bag>
                    <rdf:li rdf:resource="urn:miriam:unknown:"/>
                  </rdf:Bag>
                </CopasiMT:is>
              </rdf:Description>
            </rdf:RDF>
          </COPASI>
          <rdf:RDF xmlns:rdf="http://www.w3.org/1999/02/22-rdf-syntax-ns#" xmlns:dc="http://purl.org/dc/elements/1.1/" xmlns:dcterms="http://purl.org/dc/terms/" xmlns:vCard="http://www.w3.org/2001/vcard-rdf/3.0#" xmlns:bqbiol="http://biomodels.net/biology-qualifiers/" xmlns:bqmodel="http://biomodels.net/model-qualifiers/">
            <rdf:Description rdf:about="#COPASI26">
              <bqbiol:is>
                <rdf:Bag>
                  <rdf:li rdf:resource="urn:miriam:unknown:"/>
                </rdf:Bag>
              </bqbiol:is>
            </rdf:Description>
          </rdf:RDF>
        </annotation>
      </species>
      <species metaid="COPASI27" id="mTOR_pS2448_obs" name="mTOR_pS2448_obs" compartment="Cell" initialConcentration="10" boundaryCondition="true">
        <annotation>
          <COPASI xmlns="http://www.copasi.org/static/sbml">
            <rdf:RDF xmlns:CopasiMT="http://www.copasi.org/RDF/MiriamTerms#" xmlns:rdf="http://www.w3.org/1999/02/22-rdf-syntax-ns#">
              <rdf:Description rdf:about="#COPASI27">
                <CopasiMT:is>
                  <rdf:Bag>
                    <rdf:li rdf:resource="urn:miriam:unknown:"/>
                  </rdf:Bag>
                </CopasiMT:is>
              </rdf:Description>
            </rdf:RDF>
          </COPASI>
          <rdf:RDF xmlns:rdf="http://www.w3.org/1999/02/22-rdf-syntax-ns#" xmlns:dc="http://purl.org/dc/elements/1.1/" xmlns:dcterms="http://purl.org/dc/terms/" xmlns:vCard="http://www.w3.org/2001/vcard-rdf/3.0#" xmlns:bqbiol="http://biomodels.net/biology-qualifiers/" xmlns:bqmodel="http://biomodels.net/model-qualifiers/">
            <rdf:Description rdf:about="#COPASI27">
              <bqbiol:is>
                <rdf:Bag>
                  <rdf:li rdf:resource="urn:miriam:unknown:"/>
                </rdf:Bag>
              </bqbiol:is>
            </rdf:Description>
          </rdf:RDF>
        </annotation>
      </species>
      <species metaid="COPASI28" id="AMPK_pT172_obs" name="AMPK_pT172_obs" compartment="Cell" initialConcentration="10" boundaryCondition="true">
        <annotation>
          <COPASI xmlns="http://www.copasi.org/static/sbml">
            <rdf:RDF xmlns:CopasiMT="http://www.copasi.org/RDF/MiriamTerms#" xmlns:rdf="http://www.w3.org/1999/02/22-rdf-syntax-ns#">
              <rdf:Description rdf:about="#COPASI28">
                <CopasiMT:is>
                  <rdf:Bag>
                    <rdf:li rdf:resource="urn:miriam:unknown:"/>
                  </rdf:Bag>
                </CopasiMT:is>
              </rdf:Description>
            </rdf:RDF>
          </COPASI>
          <rdf:RDF xmlns:rdf="http://www.w3.org/1999/02/22-rdf-syntax-ns#" xmlns:dc="http://purl.org/dc/elements/1.1/" xmlns:dcterms="http://purl.org/dc/terms/" xmlns:vCard="http://www.w3.org/2001/vcard-rdf/3.0#" xmlns:bqbiol="http://biomodels.net/biology-qualifiers/" xmlns:bqmodel="http://biomodels.net/model-qualifiers/">
            <rdf:Description rdf:about="#COPASI28">
              <bqbiol:is>
                <rdf:Bag>
                  <rdf:li rdf:resource="urn:miriam:unknown:"/>
                </rdf:Bag>
              </bqbiol:is>
            </rdf:Description>
          </rdf:RDF>
        </annotation>
      </species>
      <species metaid="COPASI29" id="CDKN1A_obs" name="CDKN1A_obs" compartment="Cell" initialConcentration="10" boundaryCondition="true">
        <annotation>
          <COPASI xmlns="http://www.copasi.org/static/sbml">
            <rdf:RDF xmlns:CopasiMT="http://www.copasi.org/RDF/MiriamTerms#" xmlns:rdf="http://www.w3.org/1999/02/22-rdf-syntax-ns#">
              <rdf:Description rdf:about="#COPASI29">
                <CopasiMT:is>
                  <rdf:Bag>
                    <rdf:li rdf:resource="urn:miriam:unknown:"/>
                  </rdf:Bag>
                </CopasiMT:is>
              </rdf:Description>
            </rdf:RDF>
          </COPASI>
          <rdf:RDF xmlns:rdf="http://www.w3.org/1999/02/22-rdf-syntax-ns#" xmlns:dc="http://purl.org/dc/elements/1.1/" xmlns:dcterms="http://purl.org/dc/terms/" xmlns:vCard="http://www.w3.org/2001/vcard-rdf/3.0#" xmlns:bqbiol="http://biomodels.net/biology-qualifiers/" xmlns:bqmodel="http://biomodels.net/model-qualifiers/">
            <rdf:Description rdf:about="#COPASI29">
              <bqbiol:is>
                <rdf:Bag>
                  <rdf:li rdf:resource="urn:miriam:unknown:"/>
                </rdf:Bag>
              </bqbiol:is>
            </rdf:Description>
          </rdf:RDF>
        </annotation>
      </species>
      <species metaid="COPASI30" id="CDKN1B_obs" name="CDKN1B_obs" compartment="Cell" initialConcentration="10" boundaryCondition="true">
        <annotation>
          <COPASI xmlns="http://www.copasi.org/static/sbml">
            <rdf:RDF xmlns:CopasiMT="http://www.copasi.org/RDF/MiriamTerms#" xmlns:rdf="http://www.w3.org/1999/02/22-rdf-syntax-ns#">
              <rdf:Description rdf:about="#COPASI30">
                <CopasiMT:is>
                  <rdf:Bag>
                    <rdf:li rdf:resource="urn:miriam:unknown:"/>
                  </rdf:Bag>
                </CopasiMT:is>
              </rdf:Description>
            </rdf:RDF>
          </COPASI>
          <rdf:RDF xmlns:rdf="http://www.w3.org/1999/02/22-rdf-syntax-ns#" xmlns:dc="http://purl.org/dc/elements/1.1/" xmlns:dcterms="http://purl.org/dc/terms/" xmlns:vCard="http://www.w3.org/2001/vcard-rdf/3.0#" xmlns:bqbiol="http://biomodels.net/biology-qualifiers/" xmlns:bqmodel="http://biomodels.net/model-qualifiers/">
            <rdf:Description rdf:about="#COPASI30">
              <bqbiol:is>
                <rdf:Bag>
                  <rdf:li rdf:resource="urn:miriam:unknown:"/>
                </rdf:Bag>
              </bqbiol:is>
            </rdf:Description>
          </rdf:RDF>
        </annotation>
      </species>
      <species metaid="COPASI31" id="FoxO3a_pS253_obs" name="FoxO3a_pS253_obs" compartment="Cell" initialConcentration="10" boundaryCondition="true">
        <annotation>
          <COPASI xmlns="http://www.copasi.org/static/sbml">
            <rdf:RDF xmlns:CopasiMT="http://www.copasi.org/RDF/MiriamTerms#" xmlns:rdf="http://www.w3.org/1999/02/22-rdf-syntax-ns#">
              <rdf:Description rdf:about="#COPASI31">
                <CopasiMT:is>
                  <rdf:Bag>
                    <rdf:li rdf:resource="urn:miriam:unknown:"/>
                  </rdf:Bag>
                </CopasiMT:is>
              </rdf:Description>
            </rdf:RDF>
          </COPASI>
          <rdf:RDF xmlns:rdf="http://www.w3.org/1999/02/22-rdf-syntax-ns#" xmlns:dc="http://purl.org/dc/elements/1.1/" xmlns:dcterms="http://purl.org/dc/terms/" xmlns:vCard="http://www.w3.org/2001/vcard-rdf/3.0#" xmlns:bqbiol="http://biomodels.net/biology-qualifiers/" xmlns:bqmodel="http://biomodels.net/model-qualifiers/">
            <rdf:Description rdf:about="#COPASI31">
              <bqbiol:is>
                <rdf:Bag>
                  <rdf:li rdf:resource="urn:miriam:unknown:"/>
                </rdf:Bag>
              </bqbiol:is>
            </rdf:Description>
          </rdf:RDF>
        </annotation>
      </species>
      <species metaid="COPASI32" id="FoxO3a_total_obs" name="FoxO3a_total_obs" compartment="Cell" initialConcentration="20" boundaryCondition="true">
        <annotation>
          <COPASI xmlns="http://www.copasi.org/static/sbml">
            <rdf:RDF xmlns:CopasiMT="http://www.copasi.org/RDF/MiriamTerms#" xmlns:rdf="http://www.w3.org/1999/02/22-rdf-syntax-ns#">
              <rdf:Description rdf:about="#COPASI32">
                <CopasiMT:is>
                  <rdf:Bag>
                    <rdf:li rdf:resource="urn:miriam:unknown:"/>
                  </rdf:Bag>
                </CopasiMT:is>
              </rdf:Description>
            </rdf:RDF>
          </COPASI>
          <rdf:RDF xmlns:rdf="http://www.w3.org/1999/02/22-rdf-syntax-ns#" xmlns:dc="http://purl.org/dc/elements/1.1/" xmlns:dcterms="http://purl.org/dc/terms/" xmlns:vCard="http://www.w3.org/2001/vcard-rdf/3.0#" xmlns:bqbiol="http://biomodels.net/biology-qualifiers/" xmlns:bqmodel="http://biomodels.net/model-qualifiers/">
            <rdf:Description rdf:about="#COPASI32">
              <bqbiol:is>
                <rdf:Bag>
                  <rdf:li rdf:resource="urn:miriam:unknown:"/>
                </rdf:Bag>
              </bqbiol:is>
            </rdf:Description>
          </rdf:RDF>
        </annotation>
      </species>
      <species id="Mito_Mass_obs" name="Mito_Mass_obs" compartment="Cell" initialConcentration="1" boundaryCondition="true"/>
      <species metaid="COPASI33" id="Mito_Membr_Pot_obs" name="Mito_Membr_Pot_obs" compartment="Cell" initialConcentration="12.12" boundaryCondition="true">
        <annotation>
          <COPASI xmlns="http://www.copasi.org/static/sbml">
            <rdf:RDF xmlns:dcterms="http://purl.org/dc/terms/" xmlns:rdf="http://www.w3.org/1999/02/22-rdf-syntax-ns#">
              <rdf:Description rdf:about="#COPASI33">
                <dcterms:created>
                  <rdf:Description>
                    <dcterms:W3CDTF>2013-10-04T13:03:02Z</dcterms:W3CDTF>
                  </rdf:Description>
                </dcterms:created>
              </rdf:Description>
            </rdf:RDF>
          </COPASI>
        </annotation>
      </species>
      <species metaid="COPASI34" id="Mitophagy_obs" name="Mitophagy_obs" compartment="Cell" initialConcentration="10" boundaryCondition="true">
        <annotation>
          <COPASI xmlns="http://www.copasi.org/static/sbml">
            <rdf:RDF xmlns:CopasiMT="http://www.copasi.org/RDF/MiriamTerms#" xmlns:rdf="http://www.w3.org/1999/02/22-rdf-syntax-ns#">
              <rdf:Description rdf:about="#COPASI34">
                <CopasiMT:isPartOf>
                  <rdf:Bag>
                    <rdf:li rdf:resource="urn:miriam:unknown:"/>
                  </rdf:Bag>
                </CopasiMT:isPartOf>
              </rdf:Description>
            </rdf:RDF>
          </COPASI>
          <rdf:RDF xmlns:rdf="http://www.w3.org/1999/02/22-rdf-syntax-ns#" xmlns:dc="http://purl.org/dc/elements/1.1/" xmlns:dcterms="http://purl.org/dc/terms/" xmlns:vCard="http://www.w3.org/2001/vcard-rdf/3.0#" xmlns:bqbiol="http://biomodels.net/biology-qualifiers/" xmlns:bqmodel="http://biomodels.net/model-qualifiers/">
            <rdf:Description rdf:about="#COPASI34">
              <bqbiol:isPartOf>
                <rdf:Bag>
                  <rdf:li rdf:resource="urn:miriam:unknown:"/>
                </rdf:Bag>
              </bqbiol:isPartOf>
            </rdf:Description>
          </rdf:RDF>
        </annotation>
      </species>
      <species metaid="COPASI35" id="ROS_obs" name="ROS_obs" compartment="Cell" initialConcentration="10" boundaryCondition="true">
        <annotation>
          <COPASI xmlns="http://www.copasi.org/static/sbml">
            <rdf:RDF xmlns:CopasiMT="http://www.copasi.org/RDF/MiriamTerms#" xmlns:rdf="http://www.w3.org/1999/02/22-rdf-syntax-ns#">
              <rdf:Description rdf:about="#COPASI35">
                <CopasiMT:is>
                  <rdf:Bag>
                    <rdf:li rdf:resource="urn:miriam:unknown:"/>
                  </rdf:Bag>
                </CopasiMT:is>
              </rdf:Description>
            </rdf:RDF>
          </COPASI>
          <rdf:RDF xmlns:rdf="http://www.w3.org/1999/02/22-rdf-syntax-ns#" xmlns:dc="http://purl.org/dc/elements/1.1/" xmlns:dcterms="http://purl.org/dc/terms/" xmlns:vCard="http://www.w3.org/2001/vcard-rdf/3.0#" xmlns:bqbiol="http://biomodels.net/biology-qualifiers/" xmlns:bqmodel="http://biomodels.net/model-qualifiers/">
            <rdf:Description rdf:about="#COPASI35">
              <bqbiol:is>
                <rdf:Bag>
                  <rdf:li rdf:resource="urn:miriam:unknown:"/>
                </rdf:Bag>
              </bqbiol:is>
            </rdf:Description>
          </rdf:RDF>
        </annotation>
      </species>
      <species metaid="COPASI36" id="JNK_pT183_obs" name="JNK_pT183_obs" compartment="Cell" initialConcentration="10" boundaryCondition="true">
        <annotation>
          <COPASI xmlns="http://www.copasi.org/static/sbml">
            <rdf:RDF xmlns:CopasiMT="http://www.copasi.org/RDF/MiriamTerms#" xmlns:rdf="http://www.w3.org/1999/02/22-rdf-syntax-ns#">
              <rdf:Description rdf:about="#COPASI36">
                <CopasiMT:is>
                  <rdf:Bag>
                    <rdf:li rdf:resource="urn:miriam:unknown:"/>
                  </rdf:Bag>
                </CopasiMT:is>
              </rdf:Description>
            </rdf:RDF>
          </COPASI>
          <rdf:RDF xmlns:rdf="http://www.w3.org/1999/02/22-rdf-syntax-ns#" xmlns:dc="http://purl.org/dc/elements/1.1/" xmlns:dcterms="http://purl.org/dc/terms/" xmlns:vCard="http://www.w3.org/2001/vcard-rdf/3.0#" xmlns:bqbiol="http://biomodels.net/biology-qualifiers/" xmlns:bqmodel="http://biomodels.net/model-qualifiers/">
            <rdf:Description rdf:about="#COPASI36">
              <bqbiol:is>
                <rdf:Bag>
                  <rdf:li rdf:resource="urn:miriam:unknown:"/>
                </rdf:Bag>
              </bqbiol:is>
            </rdf:Description>
          </rdf:RDF>
        </annotation>
      </species>
      <species metaid="COPASI37" id="SA_beta_gal_obs" name="SA_beta_gal_obs" compartment="Cell" initialConcentration="0.81" boundaryCondition="true">
        <annotation>
          <COPASI xmlns="http://www.copasi.org/static/sbml">
            <rdf:RDF xmlns:dcterms="http://purl.org/dc/terms/" xmlns:rdf="http://www.w3.org/1999/02/22-rdf-syntax-ns#">
              <rdf:Description rdf:about="#COPASI37">
                <dcterms:created>
                  <rdf:Description>
                    <dcterms:W3CDTF>2013-10-04T13:44:35Z</dcterms:W3CDTF>
                  </rdf:Description>
                </dcterms:created>
              </rdf:Description>
            </rdf:RDF>
          </COPASI>
        </annotation>
      </species>
    </listOfSpecies>
    <listOfParameters>
      <parameter id="Akt_S473_phos_by_insulin" name="Akt_S473_phos_by_insulin" value="0.588783148144923"/>
      <parameter id="Akt_pS473_dephos_by_mTORC1_pS2448" name="Akt_pS473_dephos_by_mTORC1_pS2448" value="0.114598191621279"/>
      <parameter id="AMPK_T172_phos" name="AMPK_T172_phos" value="0.355183987378767"/>
      <parameter id="AMPK_pT172_dephos_by_Mito_membr_pot_new" name="AMPK_pT172_dephos_by_Mito_membr_pot_new" value="0.117744691539618"/>
      <parameter id="AMPK_pT172_dephos_by_Mito_membr_pot_old" name="AMPK_pT172_dephos_by_Mito_membr_pot_old" value="1.00000000000003e-06"/>
      <parameter id="mTORC1_S2448_phos_by_AA" name="mTORC1_S2448_phos_by_AA" value="1.00008999860285e-06"/>
      <parameter id="mTORC1_S2448_phos_by_AA_n_Akt_pS473" name="mTORC1_S2448_phos_by_AA_n_Akt_pS473" value="162.471039450073"/>
      <parameter id="mTORC1_pS2448_dephos_by_AMPK_pT172" name="mTORC1_pS2448_dephos_by_AMPK_pT172" value="191.297262771509"/>
      <parameter id="mitophagy_activ_by_FoxO3a_n_AMPK_pT172" name="mitophagy_activ_by_FoxO3a_n_AMPK_pT172" value="1319.84219165251"/>
      <parameter id="mitophagy_inactiv_by_mTORC1_pS2448" name="mitophagy_inactiv_by_mTORC1_pS2448" value="645.999307230137"/>
      <parameter id="FoxO3a_phos_by_Akt_pS473" name="FoxO3a_phos_by_Akt_pS473" value="6.83511123229576"/>
      <parameter id="FoxO3a_phos_by_JNK_pT183" name="FoxO3a_phos_by_JNK_pT183" value="0.112877630496044"/>
      <parameter id="FoxO3a_pS253_degrad" name="FoxO3a_pS253_degrad" value="39.4068609318082"/>
      <parameter id="FoxO3a_synthesis" name="FoxO3a_synthesis" value="407.307409980937"/>
      <parameter id="CDKN1A_transcr_by_FoxO3a_n_DNA_damage" name="CDKN1A_transcr_by_FoxO3a_n_DNA_damage" value="0.0852182335681166"/>
      <parameter id="CDKN1A_inactiv_by_Akt_pS473" name="CDKN1A_inactiv_by_Akt_pS473" value="0.0667971061916905"/>
      <parameter id="CDKN1B_transcr_by_FoxO3a_n_DNA_damage" name="CDKN1B_transcr_by_FoxO3a_n_DNA_damage" value="0.0920526565951487"/>
      <parameter id="CDKN1B_inactiv_by_Akt_pS473" name="CDKN1B_inactiv_by_Akt_pS473" value="0.0596841598127919"/>
      <parameter id="DNA_damaged_by_irradiation" name="DNA_damaged_by_irradiation" value="9237.72311545872"/>
      <parameter id="DNA_repair" name="DNA_repair" value="0.325724769122274"/>
      <parameter id="DNA_damaged_by_ROS" name="DNA_damaged_by_ROS" value="0.118873655169353"/>
      <parameter id="ROS_prod_by_Mito_membr_pot_new" name="ROS_prod_by_Mito_membr_pot_new" value="4.55464788075885"/>
      <parameter id="ROS_prod_by_Mito_membr_pot_old" name="ROS_prod_by_Mito_membr_pot_old" value="772.829490967078"/>
      <parameter id="ROS_turnover" name="ROS_turnover" value="3.23082321168464"/>
      <parameter id="JNK_activ_by_ROS" name="JNK_activ_by_ROS" value="0.00502329152478409"/>
      <parameter id="JNK_pT183_inactiv" name="JNK_pT183_inactiv" value="0.0718429173444438"/>
      <parameter id="IKKbeta_activ_by_ROS" name="IKKbeta_activ_by_ROS" value="1"/>
      <parameter id="IKKbeta_inactiv" name="IKKbeta_inactiv" value="1"/>
      <parameter id="mTORC1_S2448_phos_by_AA_n_IKKbeta" name="mTORC1_S2448_phos_by_AA_n_IKKbeta" value="1.00008996727694e-05"/>
      <parameter id="sen_ass_beta_gal_inc_by_ROS" name="sen_ass_beta_gal_inc_by_ROS" value="0.0701139988718817"/>
      <parameter id="sen_ass_beta_gal_inc_by_Mitophagy" name="sen_ass_beta_gal_inc_by_Mitophagy" value="1.00000000000011e-06"/>
      <parameter id="sen_ass_beta_gal_dec" name="sen_ass_beta_gal_dec" value="0.154821166783837"/>
      <parameter id="mito_biogenesis_by_mTORC1_pS2448" name="mito_biogenesis_by_mTORC1_pS2448" value="0.0133620123598202"/>
      <parameter id="mito_biogenesis_by_AMPK_pT172" name="mito_biogenesis_by_AMPK_pT172" value="5.8915457309741e-05"/>
      <parameter id="mitophagy_new" name="mitophagy_new" value="0.22465992989378"/>
      <parameter id="mitophagy_old" name="mitophagy_old" value="0.00122607614891116"/>
      <parameter id="mito_dysfunction" name="mito_dysfunction" value="0.0270695257507146"/>
      <parameter id="mito_membr_pot_new_inc" name="mito_membr_pot_new_inc" value="9882.02736076158"/>
      <parameter id="mito_membr_pot_old_inc" name="mito_membr_pot_old_inc" value="0.00586017882122243"/>
      <parameter id="mito_membr_pot_new_dec" name="mito_membr_pot_new_dec" value="1094.58423149719"/>
      <parameter id="mito_membr_pot_old_dec" name="mito_membr_pot_old_dec" value="0.954903499913184"/>
      <parameter id="scale_Akt_pS473_obs" name="scale_Akt_pS473_obs" value="1"/>
      <parameter id="scale_FoxO3a_pS253_obs" name="scale_FoxO3a_pS253_obs" value="1"/>
      <parameter id="scale_FoxO3a_total_obs" name="scale_FoxO3a_total_obs" value="1"/>
      <parameter id="scale_AMPK_pT172_obs" name="scale_AMPK_pT172_obs" value="1"/>
      <parameter id="scale_mTOR_pS2448_obs" name="scale_mTOR_pS2448_obs" value="1"/>
      <parameter id="scale_Mitophagy_obs" name="scale_Mitophagy_obs" value="1"/>
      <parameter id="scale_Mito_Mass_obs" name="scale_Mito_Mass_obs" value="1"/>
      <parameter id="scale_Mito_Membr_Pot_obs" name="scale_Mito_Membr_Pot_obs" value="1"/>
      <parameter id="scale_CDKN1A_obs" name="scale_CDKN1A_obs" value="1"/>
      <parameter id="scale_CDKN1B_obs" name="scale_CDKN1B_obs" value="1"/>
      <parameter id="scale_ROS_obs" name="scale_ROS_obs" value="1"/>
      <parameter id="scale_DNA_damage_gammaH2AX_obs" name="scale_DNA_damage_gammaH2AX_obs" value="1"/>
      <parameter id="scale_JNK_pT183_obs" name="scale_JNK_pT183_obs" value="1"/>
      <parameter id="scale_SA_beta_gal_obs" name="scale_SA_beta_gal_obs" value="1"/>
    </listOfParameters>
    <listOfRules>
      <assignmentRule variable="DNA_damage_gammaH2AX_obs">
        <math xmlns="http://www.w3.org/1998/Math/MathML">
          <apply>
            <times/>
            <ci> scale_DNA_damage_gammaH2AX_obs </ci>
            <ci> DNA_damage </ci>
          </apply>
        </math>
      </assignmentRule>
      <assignmentRule variable="Insulin">
        <math xmlns="http://www.w3.org/1998/Math/MathML">
          <piecewise>
            <piece>
              <cn> 1 </cn>
              <apply>
                <lt/>
                <csymbol encoding="text" definitionURL="http://www.sbml.org/sbml/symbols/time"> time </csymbol>
                <apply>
                  <minus/>
                  <cn> 1 </cn>
                </apply>
              </apply>
            </piece>
            <otherwise>
              <piecewise>
                <piece>
                  <cn> 1 </cn>
                  <apply>
                    <lt/>
                    <csymbol encoding="text" definitionURL="http://www.sbml.org/sbml/symbols/time"> time </csymbol>
                    <cn> 0 </cn>
                  </apply>
                </piece>
                <otherwise>
                  <cn> 1 </cn>
                </otherwise>
              </piecewise>
            </otherwise>
          </piecewise>
        </math>
      </assignmentRule>
      <assignmentRule variable="Amino_Acids">
        <math xmlns="http://www.w3.org/1998/Math/MathML">
          <piecewise>
            <piece>
              <cn> 1 </cn>
              <apply>
                <lt/>
                <csymbol encoding="text" definitionURL="http://www.sbml.org/sbml/symbols/time"> time </csymbol>
                <apply>
                  <minus/>
                  <cn> 1 </cn>
                </apply>
              </apply>
            </piece>
            <otherwise>
              <piecewise>
                <piece>
                  <cn> 1 </cn>
                  <apply>
                    <lt/>
                    <csymbol encoding="text" definitionURL="http://www.sbml.org/sbml/symbols/time"> time </csymbol>
                    <cn> 0 </cn>
                  </apply>
                </piece>
                <otherwise>
                  <cn> 1 </cn>
                </otherwise>
              </piecewise>
            </otherwise>
          </piecewise>
        </math>
      </assignmentRule>
      <assignmentRule variable="Irradiation">
        <math xmlns="http://www.w3.org/1998/Math/MathML">
          <piecewise>
            <piece>
              <cn> 0 </cn>
              <apply>
                <lt/>
                <csymbol encoding="text" definitionURL="http://www.sbml.org/sbml/symbols/time"> time </csymbol>
                <apply>
                  <minus/>
                  <cn> 1 </cn>
                </apply>
              </apply>
            </piece>
            <otherwise>
              <piecewise>
                <piece>
                  <cn> 0 </cn>
                  <apply>
                    <lt/>
                    <csymbol encoding="text" definitionURL="http://www.sbml.org/sbml/symbols/time"> time </csymbol>
                    <cn> 0 </cn>
                  </apply>
                </piece>
                <otherwise>
                  <piecewise>
                    <piece>
                      <cn> 1 </cn>
                      <apply>
                        <lt/>
                        <csymbol encoding="text" definitionURL="http://www.sbml.org/sbml/symbols/time"> time </csymbol>
                        <cn> 0.003472 </cn>
                      </apply>
                    </piece>
                    <otherwise>
                      <cn> 0 </cn>
                    </otherwise>
                  </piecewise>
                </otherwise>
              </piecewise>
            </otherwise>
          </piecewise>
        </math>
      </assignmentRule>
      <assignmentRule variable="Akt_pS473_obs">
        <math xmlns="http://www.w3.org/1998/Math/MathML">
          <apply>
            <times/>
            <ci> scale_Akt_pS473_obs </ci>
            <ci> Akt_pS473 </ci>
          </apply>
        </math>
      </assignmentRule>
      <assignmentRule variable="SA_beta_gal_obs">
        <math xmlns="http://www.w3.org/1998/Math/MathML">
          <apply>
            <times/>
            <ci> scale_SA_beta_gal_obs </ci>
            <ci> SA_beta_gal </ci>
          </apply>
        </math>
      </assignmentRule>
      <assignmentRule variable="JNK_pT183_obs">
        <math xmlns="http://www.w3.org/1998/Math/MathML">
          <apply>
            <times/>
            <ci> scale_JNK_pT183_obs </ci>
            <ci> JNK_pT183 </ci>
          </apply>
        </math>
      </assignmentRule>
      <assignmentRule variable="ROS_obs">
        <math xmlns="http://www.w3.org/1998/Math/MathML">
          <apply>
            <times/>
            <ci> scale_ROS_obs </ci>
            <ci> ROS </ci>
          </apply>
        </math>
      </assignmentRule>
      <assignmentRule variable="FoxO3a_total_obs">
        <math xmlns="http://www.w3.org/1998/Math/MathML">
          <apply>
            <times/>
            <ci> scale_FoxO3a_total_obs </ci>
            <apply>
              <plus/>
              <ci> FoxO3a </ci>
              <ci> FoxO3a_pS253 </ci>
            </apply>
          </apply>
        </math>
      </assignmentRule>
      <assignmentRule variable="Mitophagy_obs">
        <math xmlns="http://www.w3.org/1998/Math/MathML">
          <apply>
            <times/>
            <ci> scale_Mitophagy_obs </ci>
            <ci> Mitophagy </ci>
          </apply>
        </math>
      </assignmentRule>
      <assignmentRule variable="Mito_Membr_Pot_obs">
        <math xmlns="http://www.w3.org/1998/Math/MathML">
          <apply>
            <times/>
            <ci> scale_Mito_Membr_Pot_obs </ci>
            <apply>
              <plus/>
              <ci> Mito_membr_pot_new </ci>
              <ci> Mito_membr_pot_old </ci>
            </apply>
          </apply>
        </math>
      </assignmentRule>
      <assignmentRule variable="CDKN1B_obs">
        <math xmlns="http://www.w3.org/1998/Math/MathML">
          <apply>
            <times/>
            <ci> scale_CDKN1B_obs </ci>
            <ci> CDKN1B </ci>
          </apply>
        </math>
      </assignmentRule>
      <assignmentRule variable="CDKN1A_obs">
        <math xmlns="http://www.w3.org/1998/Math/MathML">
          <apply>
            <times/>
            <ci> scale_CDKN1A_obs </ci>
            <ci> CDKN1A </ci>
          </apply>
        </math>
      </assignmentRule>
      <assignmentRule variable="Mito_Mass_obs">
        <math xmlns="http://www.w3.org/1998/Math/MathML">
          <apply>
            <times/>
            <ci> scale_Mito_Mass_obs </ci>
            <apply>
              <plus/>
              <ci> Mito_mass_new </ci>
              <ci> Mito_mass_old </ci>
            </apply>
          </apply>
        </math>
      </assignmentRule>
      <assignmentRule variable="AMPK_pT172_obs">
        <math xmlns="http://www.w3.org/1998/Math/MathML">
          <apply>
            <times/>
            <ci> scale_AMPK_pT172_obs </ci>
            <ci> AMPK_pT172 </ci>
          </apply>
        </math>
      </assignmentRule>
      <assignmentRule variable="FoxO3a_pS253_obs">
        <math xmlns="http://www.w3.org/1998/Math/MathML">
          <apply>
            <times/>
            <ci> scale_FoxO3a_pS253_obs </ci>
            <ci> FoxO3a_pS253 </ci>
          </apply>
        </math>
      </assignmentRule>
      <assignmentRule variable="mTOR_pS2448_obs">
        <math xmlns="http://www.w3.org/1998/Math/MathML">
          <apply>
            <times/>
            <ci> scale_mTOR_pS2448_obs </ci>
            <ci> mTORC1_pS2448 </ci>
          </apply>
        </math>
      </assignmentRule>
    </listOfRules>
    <listOfReactions>
      <reaction id="reaction_1" name="reaction_1" reversible="false">
        <listOfReactants>
          <speciesReference species="Akt"/>
        </listOfReactants>
        <listOfProducts>
          <speciesReference species="Akt_pS473"/>
        </listOfProducts>
        <listOfModifiers>
          <modifierSpeciesReference species="Insulin"/>
        </listOfModifiers>
        <kineticLaw>
          <math xmlns="http://www.w3.org/1998/Math/MathML">
            <apply>
              <times/>
              <ci> Cell </ci>
              <apply>
                <ci> function_4_reaction_1_1 </ci>
                <ci> Akt </ci>
                <ci> Akt_S473_phos_by_insulin </ci>
                <ci> Insulin </ci>
              </apply>
            </apply>
          </math>
        </kineticLaw>
      </reaction>
      <reaction id="reaction_2" name="reaction_2" reversible="false">
        <listOfReactants>
          <speciesReference species="Akt_pS473"/>
        </listOfReactants>
        <listOfProducts>
          <speciesReference species="Akt"/>
        </listOfProducts>
        <listOfModifiers>
          <modifierSpeciesReference species="mTORC1_pS2448"/>
        </listOfModifiers>
        <kineticLaw>
          <math xmlns="http://www.w3.org/1998/Math/MathML">
            <apply>
              <times/>
              <ci> Cell </ci>
              <apply>
                <ci> function_4_reaction_2_1 </ci>
                <ci> Akt_pS473 </ci>
                <ci> Akt_pS473_dephos_by_mTORC1_pS2448 </ci>
                <ci> mTORC1_pS2448 </ci>
              </apply>
            </apply>
          </math>
        </kineticLaw>
      </reaction>
      <reaction id="reaction_3" name="reaction_3" reversible="false">
        <listOfReactants>
          <speciesReference species="AMPK"/>
        </listOfReactants>
        <listOfProducts>
          <speciesReference species="AMPK_pT172"/>
        </listOfProducts>
        <kineticLaw>
          <math xmlns="http://www.w3.org/1998/Math/MathML">
            <apply>
              <times/>
              <ci> Cell </ci>
              <ci> AMPK_T172_phos </ci>
              <ci> AMPK </ci>
            </apply>
          </math>
        </kineticLaw>
      </reaction>
      <reaction id="reaction_4" name="reaction_4" reversible="false">
        <listOfReactants>
          <speciesReference species="AMPK_pT172"/>
        </listOfReactants>
        <listOfProducts>
          <speciesReference species="AMPK"/>
        </listOfProducts>
        <listOfModifiers>
          <modifierSpeciesReference species="Mito_membr_pot_new"/>
        </listOfModifiers>
        <kineticLaw>
          <math xmlns="http://www.w3.org/1998/Math/MathML">
            <apply>
              <times/>
              <ci> Cell </ci>
              <apply>
                <ci> function_4_reaction_4_1 </ci>
                <ci> AMPK_pT172 </ci>
                <ci> AMPK_pT172_dephos_by_Mito_membr_pot_new </ci>
                <ci> Mito_membr_pot_new </ci>
              </apply>
            </apply>
          </math>
        </kineticLaw>
      </reaction>
      <reaction id="reaction_5" name="reaction_5" reversible="false">
        <listOfReactants>
          <speciesReference species="AMPK_pT172"/>
        </listOfReactants>
        <listOfProducts>
          <speciesReference species="AMPK"/>
        </listOfProducts>
        <listOfModifiers>
          <modifierSpeciesReference species="Mito_membr_pot_old"/>
        </listOfModifiers>
        <kineticLaw>
          <math xmlns="http://www.w3.org/1998/Math/MathML">
            <apply>
              <times/>
              <ci> Cell </ci>
              <apply>
                <ci> function_4_reaction_5_1 </ci>
                <ci> AMPK_pT172 </ci>
                <ci> AMPK_pT172_dephos_by_Mito_membr_pot_old </ci>
                <ci> Mito_membr_pot_old </ci>
              </apply>
            </apply>
          </math>
        </kineticLaw>
      </reaction>
      <reaction id="reaction_6" name="reaction_6" reversible="false">
        <listOfReactants>
          <speciesReference species="mTORC1"/>
        </listOfReactants>
        <listOfProducts>
          <speciesReference species="mTORC1_pS2448"/>
        </listOfProducts>
        <listOfModifiers>
          <modifierSpeciesReference species="Amino_Acids"/>
        </listOfModifiers>
        <kineticLaw>
          <math xmlns="http://www.w3.org/1998/Math/MathML">
            <apply>
              <times/>
              <ci> Cell </ci>
              <apply>
                <ci> function_4_reaction_6_1 </ci>
                <ci> Amino_Acids </ci>
                <ci> mTORC1 </ci>
                <ci> mTORC1_S2448_phos_by_AA </ci>
              </apply>
            </apply>
          </math>
        </kineticLaw>
      </reaction>
      <reaction id="reaction_7" name="reaction_7" reversible="false">
        <listOfReactants>
          <speciesReference species="mTORC1"/>
        </listOfReactants>
        <listOfProducts>
          <speciesReference species="mTORC1_pS2448"/>
        </listOfProducts>
        <listOfModifiers>
          <modifierSpeciesReference species="Amino_Acids"/>
          <modifierSpeciesReference species="Akt_pS473"/>
        </listOfModifiers>
        <kineticLaw>
          <math xmlns="http://www.w3.org/1998/Math/MathML">
            <apply>
              <times/>
              <ci> Cell </ci>
              <apply>
                <ci> function_4_reaction_7_1 </ci>
                <ci> Akt_pS473 </ci>
                <ci> Amino_Acids </ci>
                <ci> mTORC1 </ci>
                <ci> mTORC1_S2448_phos_by_AA_n_Akt_pS473 </ci>
              </apply>
            </apply>
          </math>
        </kineticLaw>
      </reaction>
      <reaction id="reaction_8" name="reaction_8" reversible="false">
        <listOfReactants>
          <speciesReference species="mTORC1_pS2448"/>
        </listOfReactants>
        <listOfProducts>
          <speciesReference species="mTORC1"/>
        </listOfProducts>
        <listOfModifiers>
          <modifierSpeciesReference species="AMPK_pT172"/>
        </listOfModifiers>
        <kineticLaw>
          <math xmlns="http://www.w3.org/1998/Math/MathML">
            <apply>
              <times/>
              <ci> Cell </ci>
              <apply>
                <ci> function_4_reaction_8_1 </ci>
                <ci> AMPK_pT172 </ci>
                <ci> mTORC1_pS2448 </ci>
                <ci> mTORC1_pS2448_dephos_by_AMPK_pT172 </ci>
              </apply>
            </apply>
          </math>
        </kineticLaw>
      </reaction>
      <reaction id="reaction_9" name="reaction_9" reversible="false">
        <listOfProducts>
          <speciesReference species="Mitophagy"/>
        </listOfProducts>
        <listOfModifiers>
          <modifierSpeciesReference species="FoxO3a"/>
          <modifierSpeciesReference species="AMPK_pT172"/>
        </listOfModifiers>
        <kineticLaw>
          <math xmlns="http://www.w3.org/1998/Math/MathML">
            <apply>
              <times/>
              <ci> Cell </ci>
              <apply>
                <ci> function_4_reaction_9_1 </ci>
                <ci> AMPK_pT172 </ci>
                <ci> FoxO3a </ci>
                <ci> mitophagy_activ_by_FoxO3a_n_AMPK_pT172 </ci>
              </apply>
            </apply>
          </math>
        </kineticLaw>
      </reaction>
      <reaction id="reaction_10" name="reaction_10" reversible="false">
        <listOfReactants>
          <speciesReference species="Mitophagy"/>
        </listOfReactants>
        <listOfProducts>
          <speciesReference species="Nil"/>
        </listOfProducts>
        <listOfModifiers>
          <modifierSpeciesReference species="mTORC1_pS2448"/>
        </listOfModifiers>
        <kineticLaw>
          <math xmlns="http://www.w3.org/1998/Math/MathML">
            <apply>
              <times/>
              <ci> Cell </ci>
              <apply>
                <ci> function_4_reaction_10_1 </ci>
                <ci> Mitophagy </ci>
                <ci> mTORC1_pS2448 </ci>
                <ci> mitophagy_inactiv_by_mTORC1_pS2448 </ci>
              </apply>
            </apply>
          </math>
        </kineticLaw>
      </reaction>
      <reaction id="reaction_11" name="reaction_11" reversible="false">
        <listOfReactants>
          <speciesReference species="FoxO3a"/>
        </listOfReactants>
        <listOfProducts>
          <speciesReference species="FoxO3a_pS253"/>
        </listOfProducts>
        <listOfModifiers>
          <modifierSpeciesReference species="Akt_pS473"/>
        </listOfModifiers>
        <kineticLaw>
          <math xmlns="http://www.w3.org/1998/Math/MathML">
            <apply>
              <times/>
              <ci> Cell </ci>
              <apply>
                <ci> function_4_reaction_11_1 </ci>
                <ci> Akt_pS473 </ci>
                <ci> FoxO3a </ci>
                <ci> FoxO3a_phos_by_Akt_pS473 </ci>
              </apply>
            </apply>
          </math>
        </kineticLaw>
      </reaction>
      <reaction id="reaction_12" name="reaction_12" reversible="false">
        <listOfReactants>
          <speciesReference species="FoxO3a_pS253"/>
        </listOfReactants>
        <listOfProducts>
          <speciesReference species="FoxO3a"/>
        </listOfProducts>
        <listOfModifiers>
          <modifierSpeciesReference species="JNK_pT183"/>
        </listOfModifiers>
        <kineticLaw>
          <math xmlns="http://www.w3.org/1998/Math/MathML">
            <apply>
              <times/>
              <ci> Cell </ci>
              <apply>
                <ci> function_4_reaction_12_1 </ci>
                <ci> FoxO3a_pS253 </ci>
                <ci> FoxO3a_phos_by_JNK_pT183 </ci>
                <ci> JNK_pT183 </ci>
              </apply>
            </apply>
          </math>
        </kineticLaw>
      </reaction>
      <reaction id="reaction_13" name="reaction_13" reversible="false">
        <listOfReactants>
          <speciesReference species="FoxO3a_pS253"/>
        </listOfReactants>
        <listOfProducts>
          <speciesReference species="Nil"/>
        </listOfProducts>
        <kineticLaw>
          <math xmlns="http://www.w3.org/1998/Math/MathML">
            <apply>
              <times/>
              <ci> Cell </ci>
              <ci> FoxO3a_pS253_degrad </ci>
              <ci> FoxO3a_pS253 </ci>
            </apply>
          </math>
        </kineticLaw>
      </reaction>
      <reaction id="reaction_14" name="reaction_14" reversible="false">
        <listOfProducts>
          <speciesReference species="FoxO3a"/>
        </listOfProducts>
        <kineticLaw>
          <math xmlns="http://www.w3.org/1998/Math/MathML">
            <apply>
              <times/>
              <ci> Cell </ci>
              <apply>
                <ci> function_2 </ci>
                <ci> FoxO3a_synthesis </ci>
              </apply>
            </apply>
          </math>
        </kineticLaw>
      </reaction>
      <reaction id="reaction_15" name="reaction_15" reversible="false">
        <listOfProducts>
          <speciesReference species="CDKN1A"/>
        </listOfProducts>
        <listOfModifiers>
          <modifierSpeciesReference species="DNA_damage"/>
          <modifierSpeciesReference species="FoxO3a"/>
        </listOfModifiers>
        <kineticLaw>
          <math xmlns="http://www.w3.org/1998/Math/MathML">
            <apply>
              <times/>
              <ci> Cell </ci>
              <apply>
                <ci> function_4_reaction_15_1 </ci>
                <ci> CDKN1A_transcr_by_FoxO3a_n_DNA_damage </ci>
                <ci> DNA_damage </ci>
                <ci> FoxO3a </ci>
              </apply>
            </apply>
          </math>
        </kineticLaw>
      </reaction>
      <reaction id="reaction_16" name="reaction_16" reversible="false">
        <listOfReactants>
          <speciesReference species="CDKN1A"/>
        </listOfReactants>
        <listOfProducts>
          <speciesReference species="Nil"/>
        </listOfProducts>
        <listOfModifiers>
          <modifierSpeciesReference species="Akt_pS473"/>
        </listOfModifiers>
        <kineticLaw>
          <math xmlns="http://www.w3.org/1998/Math/MathML">
            <apply>
              <times/>
              <ci> Cell </ci>
              <apply>
                <ci> function_4_reaction_16_1 </ci>
                <ci> Akt_pS473 </ci>
                <ci> CDKN1A </ci>
                <ci> CDKN1A_inactiv_by_Akt_pS473 </ci>
              </apply>
            </apply>
          </math>
        </kineticLaw>
      </reaction>
      <reaction id="reaction_17" name="reaction_17" reversible="false">
        <listOfProducts>
          <speciesReference species="CDKN1B"/>
        </listOfProducts>
        <listOfModifiers>
          <modifierSpeciesReference species="DNA_damage"/>
          <modifierSpeciesReference species="FoxO3a"/>
        </listOfModifiers>
        <kineticLaw>
          <math xmlns="http://www.w3.org/1998/Math/MathML">
            <apply>
              <times/>
              <ci> Cell </ci>
              <apply>
                <ci> function_4_reaction_17_1 </ci>
                <ci> CDKN1B_transcr_by_FoxO3a_n_DNA_damage </ci>
                <ci> DNA_damage </ci>
                <ci> FoxO3a </ci>
              </apply>
            </apply>
          </math>
        </kineticLaw>
      </reaction>
      <reaction id="reaction_18" name="reaction_18" reversible="false">
        <listOfReactants>
          <speciesReference species="CDKN1B"/>
        </listOfReactants>
        <listOfProducts>
          <speciesReference species="Nil"/>
        </listOfProducts>
        <listOfModifiers>
          <modifierSpeciesReference species="Akt_pS473"/>
        </listOfModifiers>
        <kineticLaw>
          <math xmlns="http://www.w3.org/1998/Math/MathML">
            <apply>
              <times/>
              <ci> Cell </ci>
              <apply>
                <ci> function_4_reaction_18_1 </ci>
                <ci> Akt_pS473 </ci>
                <ci> CDKN1B </ci>
                <ci> CDKN1B_inactiv_by_Akt_pS473 </ci>
              </apply>
            </apply>
          </math>
        </kineticLaw>
      </reaction>
      <reaction id="reaction_19" name="reaction_19" reversible="false">
        <listOfProducts>
          <speciesReference species="DNA_damage"/>
        </listOfProducts>
        <listOfModifiers>
          <modifierSpeciesReference species="Irradiation"/>
        </listOfModifiers>
        <kineticLaw>
          <math xmlns="http://www.w3.org/1998/Math/MathML">
            <apply>
              <times/>
              <ci> Cell </ci>
              <apply>
                <ci> function_4_reaction_19_1 </ci>
                <ci> DNA_damaged_by_irradiation </ci>
                <ci> Irradiation </ci>
              </apply>
            </apply>
          </math>
        </kineticLaw>
      </reaction>
      <reaction id="reaction_20" name="reaction_20" reversible="false">
        <listOfProducts>
          <speciesReference species="DNA_damage"/>
        </listOfProducts>
        <listOfModifiers>
          <modifierSpeciesReference species="ROS"/>
        </listOfModifiers>
        <kineticLaw>
          <math xmlns="http://www.w3.org/1998/Math/MathML">
            <apply>
              <times/>
              <ci> Cell </ci>
              <apply>
                <ci> function_4_reaction_20_1 </ci>
                <ci> DNA_damaged_by_ROS </ci>
                <ci> ROS </ci>
              </apply>
            </apply>
          </math>
        </kineticLaw>
      </reaction>
      <reaction id="reaction_21" name="reaction_21" reversible="false">
        <listOfReactants>
          <speciesReference species="DNA_damage"/>
        </listOfReactants>
        <listOfProducts>
          <speciesReference species="Nil"/>
        </listOfProducts>
        <kineticLaw>
          <math xmlns="http://www.w3.org/1998/Math/MathML">
            <apply>
              <times/>
              <ci> Cell </ci>
              <ci> DNA_repair </ci>
              <ci> DNA_damage </ci>
            </apply>
          </math>
        </kineticLaw>
      </reaction>
      <reaction id="reaction_22" name="reaction_22" reversible="false">
        <listOfProducts>
          <speciesReference species="ROS"/>
        </listOfProducts>
        <listOfModifiers>
          <modifierSpeciesReference species="Mito_membr_pot_new"/>
        </listOfModifiers>
        <kineticLaw>
          <math xmlns="http://www.w3.org/1998/Math/MathML">
            <apply>
              <times/>
              <ci> Cell </ci>
              <apply>
                <ci> function_4_reaction_22_1 </ci>
                <ci> Mito_membr_pot_new </ci>
                <ci> ROS_prod_by_Mito_membr_pot_new </ci>
              </apply>
            </apply>
          </math>
        </kineticLaw>
      </reaction>
      <reaction id="reaction_23" name="reaction_23" reversible="false">
        <listOfProducts>
          <speciesReference species="ROS"/>
        </listOfProducts>
        <listOfModifiers>
          <modifierSpeciesReference species="Mito_membr_pot_old"/>
        </listOfModifiers>
        <kineticLaw>
          <math xmlns="http://www.w3.org/1998/Math/MathML">
            <apply>
              <times/>
              <ci> Cell </ci>
              <apply>
                <ci> function_4_reaction_23_1 </ci>
                <ci> Mito_membr_pot_old </ci>
                <ci> ROS_prod_by_Mito_membr_pot_old </ci>
              </apply>
            </apply>
          </math>
        </kineticLaw>
      </reaction>
      <reaction id="reaction_24" name="reaction_24" reversible="false">
        <listOfReactants>
          <speciesReference species="ROS"/>
        </listOfReactants>
        <listOfProducts>
          <speciesReference species="Nil"/>
        </listOfProducts>
        <kineticLaw>
          <math xmlns="http://www.w3.org/1998/Math/MathML">
            <apply>
              <times/>
              <ci> Cell </ci>
              <ci> ROS_turnover </ci>
              <ci> ROS </ci>
            </apply>
          </math>
        </kineticLaw>
      </reaction>
      <reaction id="reaction_25" name="reaction_25" reversible="false">
        <listOfReactants>
          <speciesReference species="JNK"/>
        </listOfReactants>
        <listOfProducts>
          <speciesReference species="JNK_pT183"/>
        </listOfProducts>
        <listOfModifiers>
          <modifierSpeciesReference species="ROS"/>
        </listOfModifiers>
        <kineticLaw>
          <math xmlns="http://www.w3.org/1998/Math/MathML">
            <apply>
              <times/>
              <ci> Cell </ci>
              <apply>
                <ci> function_4_reaction_25_1 </ci>
                <ci> JNK </ci>
                <ci> JNK_activ_by_ROS </ci>
                <ci> ROS </ci>
              </apply>
            </apply>
          </math>
        </kineticLaw>
      </reaction>
      <reaction id="reaction_26" name="reaction_26" reversible="false">
        <listOfReactants>
          <speciesReference species="JNK_pT183"/>
        </listOfReactants>
        <listOfProducts>
          <speciesReference species="JNK"/>
        </listOfProducts>
        <kineticLaw>
          <math xmlns="http://www.w3.org/1998/Math/MathML">
            <apply>
              <times/>
              <ci> Cell </ci>
              <ci> JNK_pT183_inactiv </ci>
              <ci> JNK_pT183 </ci>
            </apply>
          </math>
        </kineticLaw>
      </reaction>
      <reaction id="reaction_27" name="reaction_27" reversible="false">
        <listOfProducts>
          <speciesReference species="SA_beta_gal"/>
        </listOfProducts>
        <listOfModifiers>
          <modifierSpeciesReference species="ROS"/>
        </listOfModifiers>
        <kineticLaw>
          <math xmlns="http://www.w3.org/1998/Math/MathML">
            <apply>
              <times/>
              <ci> Cell </ci>
              <apply>
                <ci> function_4_reaction_27_1 </ci>
                <ci> ROS </ci>
                <ci> sen_ass_beta_gal_inc_by_ROS </ci>
              </apply>
            </apply>
          </math>
        </kineticLaw>
      </reaction>
      <reaction id="reaction_28" name="reaction_28" reversible="false">
        <listOfProducts>
          <speciesReference species="SA_beta_gal"/>
        </listOfProducts>
        <listOfModifiers>
          <modifierSpeciesReference species="Mitophagy"/>
        </listOfModifiers>
        <kineticLaw>
          <math xmlns="http://www.w3.org/1998/Math/MathML">
            <apply>
              <times/>
              <ci> Cell </ci>
              <apply>
                <ci> function_4_reaction_28_1 </ci>
                <ci> Mitophagy </ci>
                <ci> sen_ass_beta_gal_inc_by_Mitophagy </ci>
              </apply>
            </apply>
          </math>
        </kineticLaw>
      </reaction>
      <reaction id="reaction_29" name="reaction_29" reversible="false">
        <listOfReactants>
          <speciesReference species="SA_beta_gal"/>
        </listOfReactants>
        <kineticLaw>
          <math xmlns="http://www.w3.org/1998/Math/MathML">
            <apply>
              <times/>
              <ci> Cell </ci>
              <ci> sen_ass_beta_gal_dec </ci>
              <ci> SA_beta_gal </ci>
            </apply>
          </math>
        </kineticLaw>
      </reaction>
      <reaction id="reaction_30" name="reaction_30" reversible="false">
        <listOfReactants>
          <speciesReference species="Mito_mass_turnover"/>
        </listOfReactants>
        <listOfProducts>
          <speciesReference species="Mito_mass_new"/>
        </listOfProducts>
        <listOfModifiers>
          <modifierSpeciesReference species="mTORC1_pS2448"/>
        </listOfModifiers>
        <kineticLaw>
          <math xmlns="http://www.w3.org/1998/Math/MathML">
            <apply>
              <times/>
              <ci> Cell </ci>
              <apply>
                <ci> function_4_reaction_30_1 </ci>
                <ci> Mito_mass_turnover </ci>
                <ci> mTORC1_pS2448 </ci>
                <ci> mito_biogenesis_by_mTORC1_pS2448 </ci>
              </apply>
            </apply>
          </math>
        </kineticLaw>
      </reaction>
      <reaction id="reaction_31" name="reaction_31" reversible="false">
        <listOfReactants>
          <speciesReference species="Mito_mass_turnover"/>
        </listOfReactants>
        <listOfProducts>
          <speciesReference species="Mito_mass_new"/>
        </listOfProducts>
        <listOfModifiers>
          <modifierSpeciesReference species="mTORC1_pS2448"/>
        </listOfModifiers>
        <kineticLaw>
          <math xmlns="http://www.w3.org/1998/Math/MathML">
            <apply>
              <times/>
              <ci> Cell </ci>
              <apply>
                <ci> function_4_reaction_31_1 </ci>
                <ci> Mito_mass_turnover </ci>
                <ci> mTORC1_pS2448 </ci>
                <ci> mito_biogenesis_by_AMPK_pT172 </ci>
              </apply>
            </apply>
          </math>
        </kineticLaw>
      </reaction>
      <reaction id="reaction_32" name="reaction_32" reversible="false">
        <listOfReactants>
          <speciesReference species="Mito_mass_new"/>
        </listOfReactants>
        <listOfProducts>
          <speciesReference species="Mito_mass_turnover"/>
        </listOfProducts>
        <listOfModifiers>
          <modifierSpeciesReference species="Mitophagy"/>
        </listOfModifiers>
        <kineticLaw>
          <math xmlns="http://www.w3.org/1998/Math/MathML">
            <apply>
              <times/>
              <ci> Cell </ci>
              <apply>
                <ci> function_4_reaction_32_1 </ci>
                <ci> Mito_mass_new </ci>
                <ci> Mitophagy </ci>
                <ci> mitophagy_new </ci>
              </apply>
            </apply>
          </math>
        </kineticLaw>
      </reaction>
      <reaction id="reaction_33" name="reaction_33" reversible="false">
        <listOfReactants>
          <speciesReference species="Mito_mass_old"/>
        </listOfReactants>
        <listOfProducts>
          <speciesReference species="Mito_mass_turnover"/>
        </listOfProducts>
        <listOfModifiers>
          <modifierSpeciesReference species="Mitophagy"/>
        </listOfModifiers>
        <kineticLaw>
          <math xmlns="http://www.w3.org/1998/Math/MathML">
            <apply>
              <times/>
              <ci> Cell </ci>
              <apply>
                <ci> function_4_reaction_33_1 </ci>
                <ci> Mito_mass_old </ci>
                <ci> Mitophagy </ci>
                <ci> mitophagy_old </ci>
              </apply>
            </apply>
          </math>
        </kineticLaw>
      </reaction>
      <reaction id="reaction_34" name="reaction_34" reversible="false">
        <listOfReactants>
          <speciesReference species="Mito_mass_new"/>
        </listOfReactants>
        <listOfProducts>
          <speciesReference species="Mito_mass_old"/>
        </listOfProducts>
        <listOfModifiers>
          <modifierSpeciesReference species="CDKN1A"/>
        </listOfModifiers>
        <kineticLaw>
          <math xmlns="http://www.w3.org/1998/Math/MathML">
            <apply>
              <times/>
              <ci> Cell </ci>
              <apply>
                <ci> function_4_reaction_34_1 </ci>
                <ci> CDKN1A </ci>
                <ci> Mito_mass_new </ci>
                <ci> mito_dysfunction </ci>
              </apply>
            </apply>
          </math>
        </kineticLaw>
      </reaction>
      <reaction id="reaction_35" name="reaction_35" reversible="false">
        <listOfProducts>
          <speciesReference species="Mito_membr_pot_new"/>
        </listOfProducts>
        <listOfModifiers>
          <modifierSpeciesReference species="Mito_mass_new"/>
        </listOfModifiers>
        <kineticLaw>
          <math xmlns="http://www.w3.org/1998/Math/MathML">
            <apply>
              <times/>
              <ci> Cell </ci>
              <apply>
                <ci> function_4_reaction_35_1 </ci>
                <ci> Mito_mass_new </ci>
                <ci> mito_membr_pot_new_inc </ci>
              </apply>
            </apply>
          </math>
        </kineticLaw>
      </reaction>
      <reaction id="reaction_36" name="reaction_36" reversible="false">
        <listOfProducts>
          <speciesReference species="Mito_membr_pot_old"/>
        </listOfProducts>
        <listOfModifiers>
          <modifierSpeciesReference species="Mito_mass_old"/>
        </listOfModifiers>
        <kineticLaw>
          <math xmlns="http://www.w3.org/1998/Math/MathML">
            <apply>
              <times/>
              <ci> Cell </ci>
              <apply>
                <ci> function_4_reaction_36_1 </ci>
                <ci> Mito_mass_old </ci>
                <ci> mito_membr_pot_old_inc </ci>
              </apply>
            </apply>
          </math>
        </kineticLaw>
      </reaction>
      <reaction id="reaction_37" name="reaction_37" reversible="false">
        <listOfReactants>
          <speciesReference species="Mito_membr_pot_new"/>
        </listOfReactants>
        <listOfProducts>
          <speciesReference species="Nil"/>
        </listOfProducts>
        <kineticLaw>
          <math xmlns="http://www.w3.org/1998/Math/MathML">
            <apply>
              <times/>
              <ci> Cell </ci>
              <ci> mito_membr_pot_new_dec </ci>
              <ci> Mito_membr_pot_new </ci>
            </apply>
          </math>
        </kineticLaw>
      </reaction>
      <reaction id="reaction_38" name="reaction_38" reversible="false">
        <listOfReactants>
          <speciesReference species="Mito_membr_pot_old"/>
        </listOfReactants>
        <listOfProducts>
          <speciesReference species="Nil"/>
        </listOfProducts>
        <kineticLaw>
          <math xmlns="http://www.w3.org/1998/Math/MathML">
            <apply>
              <times/>
              <ci> Cell </ci>
              <ci> mito_membr_pot_old_dec </ci>
              <ci> Mito_membr_pot_old </ci>
            </apply>
          </math>
        </kineticLaw>
      </reaction>
      <reaction id="reaction_39" name="reaction_39" reversible="false">
        <listOfProducts>
          <speciesReference species="IKKbeta"/>
        </listOfProducts>
        <listOfModifiers>
          <modifierSpeciesReference species="ROS"/>
        </listOfModifiers>
        <kineticLaw>
          <math xmlns="http://www.w3.org/1998/Math/MathML">
            <apply>
              <times/>
              <ci> Cell </ci>
              <apply>
                <ci> function_4_reaction_39_1 </ci>
                <ci> IKKbeta_activ_by_ROS </ci>
                <ci> ROS </ci>
              </apply>
            </apply>
          </math>
        </kineticLaw>
      </reaction>
      <reaction id="reaction_40" name="reaction_40" reversible="false">
        <listOfReactants>
          <speciesReference species="IKKbeta"/>
        </listOfReactants>
        <listOfProducts>
          <speciesReference species="Nil"/>
        </listOfProducts>
        <kineticLaw>
          <math xmlns="http://www.w3.org/1998/Math/MathML">
            <apply>
              <times/>
              <ci> Cell </ci>
              <ci> IKKbeta_inactiv </ci>
              <ci> IKKbeta </ci>
            </apply>
          </math>
        </kineticLaw>
      </reaction>
      <reaction id="reaction_41" name="reaction_41" reversible="false">
        <listOfReactants>
          <speciesReference species="mTORC1"/>
        </listOfReactants>
        <listOfProducts>
          <speciesReference species="mTORC1_pS2448"/>
        </listOfProducts>
        <listOfModifiers>
          <modifierSpeciesReference species="Amino_Acids"/>
          <modifierSpeciesReference species="IKKbeta"/>
        </listOfModifiers>
        <kineticLaw>
          <math xmlns="http://www.w3.org/1998/Math/MathML">
            <apply>
              <times/>
              <ci> Cell </ci>
              <apply>
                <ci> function_4_reaction_41_1 </ci>
                <ci> Amino_Acids </ci>
                <ci> IKKbeta </ci>
                <ci> mTORC1 </ci>
                <ci> mTORC1_S2448_phos_by_AA_n_IKKbeta </ci>
              </apply>
            </apply>
          </math>
        </kineticLaw>
      </reaction>
    </listOfReactions>
  </model>
</sbml>
