# Supplementary material for: Dynamic Modelling of Pathways to Cellular Senescence Reveals Strategies for Targeted Interventions
Source: PLoS Comput Biol. 2014 Aug 28;10(8):e1003728. doi: 10.1371/journal.pcbi.1003728 (PMC4159174; doi:10.1371/journal.pcbi.1003728)
Supplement: Table S1 — In vitro data set used for estimating the model parameters. For each model observable, the mean and standard deviation (reported as StdCol) of the quantified in vitro intensities are reported. The table is formatted for Potterswheel v. 3.0.12. (XLS) [file pcbi.1003728.s028.xls]

## Sheet: Sheet1
#PottersWheel Data Format 3.0.12
# Authors	Piero Dalle Pezze, Glyn Nelson, et al. Plos Computational Biology, 2014
# Title	Dynamic modelling of pathways to cellular senescence reveals strategies for targeted interventions
#Cells	Human Diploid Fibroblast MRC5
#System	A dynamic model for cellular senescence
	Name	Stimulus	Type	Time points	Values
Input	Irradiation	1	steps	-1;0;0.003472	0;1;0
Time (days)	Stimulus	FoxO3a_pS253_obs	stdCol-FoxO3a_pS253_obs	FoxO3a_total_obs	stdCol-FoxO3a_total_obs	AMPK_pT172_obs	stdCol-AMPK_pT172_obs	mTOR_pS2448_obs	stdCol-mTOR_pS2448_obs	Akt_pS473_obs	stdCol-Akt_pS473_obs	ROS_obs	stdCol-ROS_obs	Mito_Mass_obs	stdCol-Mito_Mass_obs	JNK_pT183_obs	stdCol-JNK_pT183_obs	Mitophagy_obs	stdCol-Mitophagy_obs	Mito_Membr_Pot_obs	stdCol-Mito_Membr_Pot_obs	CDKN1A_obs	stdCol-CDKN1A_obs	CDKN1B_obs	stdCol-CDKN1B_obs	DNA_damage_gammaH2AX_obs	stdCol-DNA_damage_gammaH2AX_obs	SA_beta_gal_obs	stdCol-SA_beta_gal_obs
0	1	10	1.5	20	1.5	10	1.5	10	1.5	10	1.5	10	1.5	1	0.2	10	1.5	10	8.6551	12.1291	4.03279	10	1.5	10	1.5	1	0.333333	0.81	0.08
0.083	1	NaN	NaN	NaN	NaN	NaN	NaN	NaN	NaN	NaN	NaN	NaN	NaN	NaN	NaN	NaN	NaN	NaN	NaN	NaN	NaN	NaN	NaN	NaN	NaN	34.1667	4.16667	NaN	NaN
0.2	1	NaN	NaN	NaN	NaN	NaN	NaN	NaN	NaN	NaN	NaN	NaN	NaN	NaN	NaN	NaN	NaN	NaN	NaN	NaN	NaN	NaN	NaN	NaN	NaN	NaN	NaN	NaN	NaN
1	1	7.60513	4.28546	39.2316	32.2921	7.42993	3.51256	12.6272	4.0284	10.8657	2.07416	13.8978	0.582006	1.3927	1.0908	11.9173	2.52527	10.4598	17.3949	10.3698	2.50316	21.845	3.45037	15.2259	5.33071	26.6667	5	NaN	NaN
2	1	NaN	NaN	NaN	NaN	NaN	NaN	NaN	NaN	NaN	NaN	NaN	NaN	NaN	NaN	NaN	NaN	NaN	NaN	NaN	NaN	NaN	NaN	NaN	NaN	15	1.66667	NaN	NaN
3	1	6.5099	1.89381	27.6424	15.4718	4.71843	3.50173	13.4505	3.11341	4.4939	1.78876	18.9516	1.30264	2.19189	1.67549	13.9015	1.9808	5.72859	4.48247	14.8815	4.66003	28.5612	3.8372	39.5729	16.1466	NaN	NaN	NaN	NaN
4	1	NaN	NaN	NaN	NaN	NaN	NaN	NaN	NaN	NaN	NaN	NaN	NaN	NaN	NaN	NaN	NaN	NaN	NaN	NaN	NaN	NaN	NaN	NaN	NaN	NaN	NaN	3.8	0.38
5	1	14.822	2.17078	14.7438	10.4615	1.92986	0.927607	14.9469	4.62338	6.16392	2.35868	NaN	NaN	NaN	NaN	16.3452	3.30413	NaN	NaN	NaN	NaN	27.0965	3.80461	36.849	13.145	NaN	NaN	NaN	NaN
6	1	NaN	NaN	NaN	NaN	NaN	NaN	NaN	NaN	NaN	NaN	NaN	NaN	NaN	NaN	NaN	NaN	NaN	NaN	NaN	NaN	NaN	NaN	NaN	NaN	NaN	NaN	NaN	NaN
7	1	8.33064	5.39941	22.3319	16.4412	3.29535	2.59298	13.7782	4.41752	4.3659	2.49555	22.7823	2.30475	5.81563	6.39219	14.9982	3.40648	9.5977	6.71099	10.6026	2.041	23.5683	5.02041	31.0668	12.1738	NaN	NaN	NaN	NaN
9	1	12.5749	5.2049	11.099	13.6019	2.41312	1.169	13.4408	5.91278	6.96462	0.764125	NaN	NaN	NaN	NaN	NaN	NaN	NaN	NaN	NaN	NaN	23.9833	6.34459	27.8536	12.8112	NaN	NaN	7.83	0.78
10	1	12.998	7.1453	36.3145	18.44	5.79358	4.43126	18.4981	6	10.0629	3	25.914	2.30475	11.1743	9.87928	20.2958	3.86099	11.6796	10.2458	5.13657	1.83763	NaN	NaN	NaN	NaN	8.33333	1.33333	NaN	NaN
11	1	14.5299	7.7874	9.93898	9.5878	3.04595	3.53448	11.5217	7.22285	8.92011	3.98998	NaN	NaN	NaN	NaN	NaN	NaN	NaN	NaN	NaN	NaN	19.8861	4.67429	26.3432	13.6765	NaN	NaN	NaN	NaN
14	1	13.0404	8.40179	36.4427	19.8821	7.15245	4.78401	5.74656	5.98174	7.05759	3.71508	24.664	2.04761	9.96596	7.2238	19.2573	5.04662	10.5065	11.5481	9.76381	3.96295	10.8585	3.37686	12.8124	13.7522	NaN	NaN	NaN	NaN
15	1	NaN	NaN	NaN	NaN	NaN	NaN	NaN	NaN	NaN	NaN	NaN	NaN	NaN	NaN	NaN	NaN	NaN	NaN	NaN	NaN	NaN	NaN	NaN	NaN	NaN	NaN	8.85	0.88
17	1	9.02207	5.61909	23.0906	12.6815	12.4262	8.20657	4.47663	5.4646	5.75985	3.202	18.6694	1.89576	9.00481	7.28341	22.0806	4.47657	15.9334	14.6128	5.56703	2.13639	11.9251	2.45837	17.5323	19.7522	NaN	NaN	NaN	NaN
20	1	NaN	NaN	NaN	NaN	NaN	NaN	NaN	NaN	NaN	NaN	NaN	NaN	NaN	NaN	NaN	NaN	NaN	NaN	NaN	NaN	NaN	NaN	NaN	NaN	11.6667	1.66667	NaN	NaN
21	1	9.62317	5.76308	14.073	7.49426	15.3186	19.1498	6.10445	6.1282	6.96347	1.86939	18.4274	1.89576	11.1573	14.878	19.9462	5.02024	14.0625	13.1679	4.19054	3.52564	16.5517	5.54363	14.3919	13.3408	NaN	NaN	9.08	0.9
